# Supplementary material for: Crystal structure of the coordination polymer [FeIII 2{PtII(CN)4}3]
Source: Acta Crystallogr E Crystallogr Commun. 2015 Jan 1;71(Pt 1):i1–2. doi: 10.1107/S2056989014026188 (PMC4331858; doi:10.1107/S2056989014026188)
Supplement: Supplementary file 1 [file e-71-000i1-sup1.cif]

##############################################################################
#                                                                            #
# This CIF contains the data in a paper accepted for publication in          #
# Acta Crystallographica Section E. It conforms to the requirements of       #
# Notes for Authors for Acta Crystallographica Section E, and has been       #
# peer reviewed under the auspices of the IUCr Commission on Journals.       #
#                                                                            #
# Full details of the Crystallographic Information File format               #
# are given in the paper "The Crystallographic Information File (CIF):       #
# a New Standard Archive File for Crystallography" by S. R. Hall, F. H.      #
# Allen and I. D. Brown [Acta Cryst. (1991), A47, 655-685].                  #
#                                                                            #
# The current version of the core CIF dictionary is obtainable from          #
# ftp://ftp.iucr.org/pub/cif_core.dic.                                       #
#                                                                            #
# Software is freely available for graphical display of the structure(s)     #
# in this CIF. For information consult the CIF software page                 #
# http://www.iucr.org/resources/cif/software.                                #
#                                                                            #
# This file may be used for bona fide research purposes within the           #
# scientific community so long as proper attribution is given to the journal # 
# article from which it was obtained.                                        #
#                                                                            #
##############################################################################
data_I
_audit_creation_method     SHELXL-97
_journal_date_recd_electronic     2014-11-19
_journal_date_accepted     2014-11-28
_journal_name_full     'Acta Crystallographica, Section E'
_journal_year     2015
_journal_volume     71
_journal_issue      1
_journal_page_first     i1
_journal_page_last     i2
_journal_paper_category     HI
_journal_paper_doi     10.1107/S2056989014026188
_journal_coeditor_code     WM5094
_publ_contact_author_name     'Maksym Seredyuk'
_publ_contact_author_address
;
National Taras Shevchenko University,
Department of Chemistry,
Volodymyrska str. 64, 01601 Kyiv,
Ukraine
;
_publ_contact_author_email     'mcs@univ.kiev.ua'
_publ_contact_author_fax     ?
_publ_contact_author_phone     ?
_publ_section_title
;
Crystal structure of the coordination polymer [Fe^III^~2~{Pt^II^(CN)~4~}~3~]
;
loop_
    _publ_author_name
    _publ_author_footnote
    _publ_author_address
    'Seredyuk, Maksym' .
;
National Taras Shevchenko University,
Department of Chemistry,
Volodymyrska str. 64, 01601 Kyiv,
Ukraine
;
    'Mu\~noz, M. Carmen' .
;
Departamento de Fisica Aplicada,
Universitat Politecnica de Valencia,
Camino de Vera s/n, 46022 Valencia, Spain
;
    'Real, Jos\'e A.' .
;
Institut de Ciencia Molecular (ICMol), Departament de Quimica Inorganica,
Universitat de Valencia, C/Catedratico Jos\'e Beltran Martinez, 2, 46980
Paterna,
Valencia,
Spain
;
    'Iskenderov, Turganbay S.' .
;
National Taras Shevchenko University,
Department of Chemistry,
Volodymyrska str. 64, 01601 Kyiv,
Ukraine
;
_database_code_depnum_ccdc_archive     'CCDC 1036669'
_chemical_name_systematic
;
Poly[dodeca-\m-cyanido-diiron(III)triplatinum(II)]
;
_chemical_name_common     ?
_chemical_formula_moiety     'C12 Fe2 N12 Pt3'
_chemical_formula_sum     'C12 Fe2 N12 Pt3'
_chemical_formula_iupac     '[Fe2 Pt3 (C N)12]'
_chemical_formula_weight     1009.18
_chemical_melting_point     ?
_symmetry_cell_setting     monoclinic
_symmetry_space_group_name_H-M     'C 2/m'
_symmetry_space_group_name_hall     '-C 2y'
loop_
    _symmetry_equiv_pos_as_xyz
    'x, y, z'
    '-x, y, -z'
    'x+1/2, y+1/2, z'
    '-x+1/2, y+1/2, -z'
    '-x, -y, -z'
    'x, -y, z'
    '-x+1/2, -y+1/2, -z'
    'x+1/2, -y+1/2, z'
_cell_length_a     16.0140(5)
_cell_length_b     13.8250(5)
_cell_length_c     7.5720(2)
_cell_angle_alpha     90.00
_cell_angle_beta     102.946(2)
_cell_angle_gamma     90.00
_cell_volume     1633.78(9)
_cell_formula_units_Z     2
_cell_measurement_reflns_used     200
_cell_measurement_theta_min     12
_cell_measurement_theta_max     20
_cell_measurement_temperature     293(2)
_exptl_crystal_description     prismatic
_exptl_crystal_colour     orange
_exptl_crystal_size_max     0.04
_exptl_crystal_size_mid     0.04
_exptl_crystal_size_min     0.02
_exptl_crystal_density_diffrn     2.051
_exptl_crystal_density_meas     ?
_exptl_crystal_density_method     'not measured'
_exptl_crystal_F_000     884
_exptl_absorpt_coefficient_mu     13.680
_exptl_absorpt_correction_type     multi-scan
_exptl_absorpt_process_details
;
(Blessing, 1995)
;
_exptl_absorpt_correction_T_min     0.6106
_exptl_absorpt_correction_T_max     0.7715
_exptl_special_details     ?
_diffrn_ambient_temperature     293(2)
_diffrn_radiation_type     MoK\a
_diffrn_radiation_wavelength     0.71073
_diffrn_radiation_source     'fine-focus sealed tube'
_diffrn_radiation_monochromator     graphite
_diffrn_measurement_device_type     'Oxford Diffraction Gemini S Ultra'
_diffrn_measurement_method     '\w'
_diffrn_detector_area_resol_mean     ?
_diffrn_reflns_number     3358
_diffrn_reflns_av_R_equivalents     0.0383
_diffrn_reflns_av_sigmaI/netI     0.0510
_diffrn_reflns_theta_min     2.95
_diffrn_reflns_theta_max     27.51
_diffrn_reflns_theta_full     27.51
_diffrn_measured_fraction_theta_max     0.972
_diffrn_measured_fraction_theta_full     0.972
_diffrn_reflns_limit_h_min     -20
_diffrn_reflns_limit_h_max     20
_diffrn_reflns_limit_k_min     -17
_diffrn_reflns_limit_k_max     16
_diffrn_reflns_limit_l_min     -9
_diffrn_reflns_limit_l_max     9
_diffrn_standards_number     0
_diffrn_standards_interval_count     0
_diffrn_standards_interval_time     0
_diffrn_standards_decay_%     0
_refine_special_details
;
Refinement of <i>F</i>^2^ against ALL reflections. The weighted <i>R</i>-factor
<i>wR</i> and goodness of fit <i>S</i> are based on <i>F</i>^2^, conventional
<i>R</i>-factors <i>R</i> are based on <i>F</i>, with <i>F</i> set to zero for
negative <i>F</i>^2^. The threshold expression of <i>F</i>^2^ >
\s(<i>F</i>^2^) is used only for calculating <i>R</i>-factors(gt) <i>etc</i>.
and is not relevant to the choice of reflections for refinement.
<i>R</i>-factors based on <i>F</i>^2^ are statistically about twice as large
as those based on <i>F</i>, and <i>R</i>-factors based on ALL data will be
even larger.
;
_reflns_number_total     1909
_reflns_number_gt     1568
_reflns_threshold_expression     I>2sigma(I)
_refine_ls_structure_factor_coef     Fsqd
_refine_ls_matrix_type     full
_refine_ls_R_factor_all     0.0512
_refine_ls_R_factor_gt     0.0383
_refine_ls_wR_factor_gt     0.0979
_refine_ls_wR_factor_ref     0.1059
_refine_ls_goodness_of_fit_ref     0.968
_refine_ls_restrained_S_all     0.968
_refine_ls_number_reflns     1909
_refine_ls_number_parameters     71
_refine_ls_number_restraints     0
_refine_ls_number_constraints     0
_refine_ls_hydrogen_treatment     ?
_refine_ls_weighting_scheme     calc
_refine_ls_weighting_details
        'calc w=1/[\s^2^(Fo^2^)+(0.0615P)^2^+15.4550P] where P=(Fo^2^+2Fc^2^)/3'
_atom_sites_solution_hydrogens     ?
_atom_sites_solution_primary     direct
_atom_sites_solution_secondary     difmap
_refine_ls_shift/su_max     0.000
_refine_ls_shift/su_mean     0.000
_refine_diff_density_max     1.247
_refine_diff_density_min     -1.332
_refine_ls_extinction_method     none
_refine_ls_extinction_coef     ?
loop_
    _atom_type_symbol
    _atom_type_description
    _atom_type_scat_dispersion_real
    _atom_type_scat_dispersion_imag
    _atom_type_scat_source
    'C' 'C' 0.0033 0.0016
                         'International Tables Vol C Tables 4.2.6.8 and 6.1.1.4'
    'N' 'N' 0.0061 0.0033
                         'International Tables Vol C Tables 4.2.6.8 and 6.1.1.4'
    'Pt' 'Pt' -1.7033 8.3905
                         'International Tables Vol C Tables 4.2.6.8 and 6.1.1.4'
    'Fe' 'Fe' 0.3463 0.8444
                         'International Tables Vol C Tables 4.2.6.8 and 6.1.1.4'
    'O' 'O' 0.0106 0.0060
                         'International Tables Vol C Tables 4.2.6.8 and 6.1.1.4'
_computing_data_collection
;
COLLECT (Nonius, 1999)
;
_computing_cell_refinement
;
SCALEPACK (Otwinowski & Minor, 1997)
;
_computing_data_reduction
;
DENZO and SCALEPACK (Otwinowski & Minor, 1997)
;
_computing_structure_solution
;
SHELXS97 (Sheldrick, 2008)
;
_computing_structure_refinement
;
SHELXL97 (Sheldrick, 2008)
;
_computing_molecular_graphics
;
DIAMOND (Brandenburg, 1999)
;
_computing_publication_material
;
WinGX (Farrugia, 2012)
;
loop_
    _atom_site_type_symbol
    _atom_site_label
    _atom_site_fract_x
    _atom_site_fract_y
    _atom_site_fract_z
    _atom_site_U_iso_or_equiv
    _atom_site_adp_type
    _atom_site_calc_flag
    _atom_site_refinement_flags
    _atom_site_occupancy
    _atom_site_symmetry_multiplicity
    _atom_site_disorder_assembly
    _atom_site_disorder_group
    Pt Pt1 0.0000 0.0000 0.0000 0.02376(17) Uani d S 1 4 . .
    Pt Pt2 0.19452(3) 0.5000 0.47749(5) 0.02524(16) Uani d S 1 2 . .
    Fe Fe 0.2500 0.2500 0.0000 0.0215(3) Uani d S 1 2 . .
    N N1 0.1335(5) 0.1622(5) -0.0284(10) 0.0368(17) Uani d . 1 1 . .
    N N2 0.2081(6) 0.3449(5) 0.1843(10) 0.0400(18) Uani d . 1 1 . .
    N N3 0.3039(6) 0.1577(5) 0.2273(10) 0.0385(17) Uani d . 1 1 . .
    C C1 0.0859(5) 0.1023(6) -0.0190(12) 0.0310(17) Uani d . 1 1 . .
    C C2 0.2001(6) 0.4002(6) 0.2915(11) 0.0335(19) Uani d . 1 1 . .
    C C3 0.3072(6) 0.1012(6) 0.3373(10) 0.0312(18) Uani d . 1 1 . .
loop_
    _atom_site_aniso_label
    _atom_site_aniso_U_11
    _atom_site_aniso_U_22
    _atom_site_aniso_U_33
    _atom_site_aniso_U_12
    _atom_site_aniso_U_13
    _atom_site_aniso_U_23
    Pt1 0.0208(3) 0.0167(3) 0.0343(3) 0.000 0.0073(2) 0.000
    Pt2 0.0389(3) 0.0182(2) 0.0195(2) 0.000 0.00824(18) 0.000
    Fe 0.0294(8) 0.0165(7) 0.0199(7) -0.0040(6) 0.0083(6) -0.0004(5)
    N1 0.041(4) 0.026(4) 0.042(4) -0.009(3) 0.008(4) -0.002(3)
    N2 0.056(5) 0.030(4) 0.038(4) -0.004(4) 0.017(4) -0.006(3)
    N3 0.053(5) 0.026(4) 0.037(4) 0.002(4) 0.011(4) 0.006(3)
    C1 0.028(4) 0.023(4) 0.043(4) 0.000(3) 0.011(4) 0.004(3)
    C2 0.050(6) 0.026(4) 0.026(4) 0.003(4) 0.012(4) -0.001(3)
    C3 0.045(5) 0.021(4) 0.025(4) -0.001(4) 0.004(4) 0.000(3)
_geom_special_details
;
All e.s.d.'s (except the e.s.d. in the dihedral angle between two l.s. planes)
are estimated using the full covariance matrix. The cell e.s.d.'s are taken
into account individually in the estimation of e.s.d.'s in distances, angles
and torsion angles; correlations between e.s.d.'s in cell parameters are only
used when they are defined by crystal symmetry. An approximate (isotropic)
treatment of cell e.s.d.'s is used for estimating e.s.d.'s involving l.s.
planes.
;
loop_
    _geom_bond_atom_site_label_1
    _geom_bond_atom_site_label_2
    _geom_bond_site_symmetry_2
    _geom_bond_distance
    _geom_bond_publ_flag
    Pt1 C1 . 2.000(8) ?
    Pt1 C1 6 2.000(8) ?
    Pt1 C1 5 2.000(8) ?
    Pt1 C1 2 2.000(8) ?
    Pt2 C3 4_556 1.986(8) ?
    Pt2 C3 7_556 1.986(8) ?
    Pt2 C2 . 1.988(8) ?
    Pt2 C2 6_565 1.988(8) ?
    Fe N2 7 2.130(7) ?
    Fe N2 . 2.130(7) ?
    Fe N3 7 2.161(7) ?
    Fe N3 . 2.161(7) ?
    Fe N1 7 2.195(7) ?
    Fe N1 . 2.195(7) ?
    N1 C1 . 1.139(10) ?
    N2 C2 . 1.143(11) ?
    N3 C3 . 1.134(10) ?
    C3 Pt2 7_556 1.986(8) ?
loop_
    _geom_angle_atom_site_label_1
    _geom_angle_atom_site_label_2
    _geom_angle_atom_site_label_3
    _geom_angle_site_symmetry_1
    _geom_angle_site_symmetry_3
    _geom_angle
    _geom_angle_publ_flag
    C1 Pt1 C1 . 6 90.0(5) ?
    C1 Pt1 C1 . 5 180.0(6) ?
    C1 Pt1 C1 6 5 90.0(5) ?
    C1 Pt1 C1 . 2 90.0(5) ?
    C1 Pt1 C1 6 2 180.0(6) ?
    C1 Pt1 C1 5 2 90.0(5) ?
    C3 Pt2 C3 4_556 7_556 89.6(4) ?
    C3 Pt2 C2 4_556 . 178.1(4) ?
    C3 Pt2 C2 7_556 . 91.2(3) ?
    C3 Pt2 C2 4_556 6_565 91.2(3) ?
    C3 Pt2 C2 7_556 6_565 178.1(4) ?
    C2 Pt2 C2 . 6_565 87.9(5) ?
    N2 Fe N2 7 . 180.0(5) ?
    N2 Fe N3 7 7 88.3(3) ?
    N2 Fe N3 . 7 91.7(3) ?
    N2 Fe N3 7 . 91.7(3) ?
    N2 Fe N3 . . 88.3(3) ?
    N3 Fe N3 7 . 180.0(3) ?
    N2 Fe N1 7 7 91.1(3) ?
    N2 Fe N1 . 7 88.9(3) ?
    N3 Fe N1 7 7 86.0(3) ?
    N3 Fe N1 . 7 94.0(3) ?
    N2 Fe N1 7 . 88.9(3) ?
    N2 Fe N1 . . 91.1(3) ?
    N3 Fe N1 7 . 94.0(3) ?
    N3 Fe N1 . . 86.0(3) ?
    N1 Fe N1 7 . 180.0(2) ?
    C1 N1 Fe . . 164.2(7) ?
    C2 N2 Fe . . 168.3(8) ?
    C3 N3 Fe . . 159.4(8) ?
    N1 C1 Pt1 . . 178.3(7) ?
    N2 C2 Pt2 . . 175.9(9) ?
    N3 C3 Pt2 . 7_556 176.4(8) ?
