# Supplementary material for: Crystal structure of the coordination polymer [FeIII 2{PtII(CN)4}3]
Source: Acta Crystallogr E Crystallogr Commun. 2015 Jan 1;71(Pt 1):i1–2. doi: 10.1107/S2056989014026188 (PMC4331858; doi:10.1107/S2056989014026188)
Supplement: Supplementary file 2 [file e-71-000i1-Isup2.hkl]

#
# h,k,l, Fc-squared, Fo-squared, sigma(Fo-squared) and status flag
#
data_I
_shelx_title ' Compound X'
_shelx_refln_list_code          4
_shelx_F_calc_maximum      502.91
_exptl_crystal_F_000       884.00
_reflns_d_resolution_high  0.7693
 
loop_
 _symmetry_equiv_pos_as_xyz
 'x, y, z'
 '-x, y, -z'
 'x+1/2, y+1/2, z'
 '-x+1/2, y+1/2, -z'
 '-x, -y, -z'
 'x, -y, z'
 '-x+1/2, -y+1/2, -z'
 'x+1/2, -y+1/2, z'
 
_cell_length_a    16.0140
_cell_length_b    13.8250
_cell_length_c     7.5720
_cell_angle_alpha  90.000
_cell_angle_beta  102.946
_cell_angle_gamma  90.000
 
_shelx_F_squared_multiplier     1.000
 
loop_
 _refln_index_h
 _refln_index_k
 _refln_index_l
 _refln_F_squared_calc
 _refln_F_squared_meas
 _refln_F_squared_sigma
 _refln_observed_status
  10   0   0    62591.92    72563.13   2315.99 o
  12   0   0      892.40     1444.76    327.73 o
  14   0   0     1133.02     1310.94    357.78 o
  16   0   0    22481.90    18230.23   1873.55 o
  18   0   0     2568.59     1469.34    469.75 o
  20   0   0     8717.39     7759.11   1338.25 o
  11   1   0      214.43      777.47    340.02 o
  13   1   0    45112.62    46478.79   1775.47 o
  15   1   0      721.77     1005.28    262.11 o
  17   1   0     6061.16     4134.61    497.34 o
  19   1   0     3128.99     2689.26    710.09 o
   0   2   0   103170.42   117112.95   3723.88 o
   6   2   0    88993.06    93477.39   1857.66 o
   8   2   0    21539.79    19598.47    421.35 o
  10   2   0    88681.37    92342.95   3237.75 o
  12   2   0      244.23      415.49    300.42 o
  14   2   0     6301.30     6652.46    312.71 o
  16   2   0     8184.58     8311.84    616.20 o
  18   2   0       50.61     -245.80    385.09 o
  20   2   0     3534.67     2901.43    412.04 o
   1   3   0     1439.01      842.10    136.56 o
   3   3   0   101219.74    94148.52   2485.32 o
   5   3   0      226.87      419.32    135.19 o
   7   3   0    32100.82    31131.72    672.11 o
   9   3   0    11138.18    11293.07    347.55 o
  11   3   0       95.61     -137.78    367.34 o
  13   3   0    28710.43    29525.27    828.85 o
  15   3   0      111.92      -80.36    148.98 o
  17   3   0     5217.10     5668.81    421.01 o
  19   3   0     4290.65     5260.01    550.35 o
   0   4   0   106271.73    95559.64   1950.40 o
   2   4   0     5962.87     6351.30    119.76 o
   4   4   0    62551.56    59122.06   1612.73 o
   6   4   0    20198.42    21471.92    647.28 o
   8   4   0      597.48      592.27     99.91 o
  10   4   0    22217.68    20817.34    875.43 o
  12   4   0     4562.42     4257.06    819.34 o
  14   4   0      115.02      100.71    140.51 o
  16   4   0    17875.35    17975.63   1379.22 o
  18   4   0      237.34      780.28    343.83 o
   1   5   0     1582.54     2439.97    178.89 o
   3   5   0    84099.18    82748.24   1706.95 o
   5   5   0     3462.67     3189.20    415.13 o
   7   5   0    53995.61    55057.12   1637.31 o
   9   5   0     8184.17     9887.57    714.19 o
  11   5   0       88.93       55.39    273.11 o
  13   5   0    23741.31    22816.00   1086.99 o
  15   5   0        7.38       30.35    170.61 o
  17   5   0     5477.82     5605.49    528.47 o
  19   5   0     3470.22     3623.81    364.26 o
   0   6   0    98734.30    98410.55   2020.90 o
   2   6   0      239.76      263.74     56.95 o
   4   6   0     5741.03     5543.05    139.05 o
   6   6   0    76546.41    74202.78   2023.76 o
   8   6   0     9944.41     9850.86   1629.11 o
  10   6   0    62869.25    66906.22   1935.00 o
  12   6   0     1760.84     1665.82    171.84 o
  14   6   0     6646.87     7288.43    640.45 o
  16   6   0     7765.54     8295.41    422.38 o
  18   6   0       86.62       87.56    257.80 o
   1   7   0     1236.56      707.36     43.41 o
   3   7   0    88979.95    85726.48   2175.34 o
   5   7   0    13070.21    13753.94    386.45 o
   9   7   0     6208.21     6748.09    398.74 o
  11   7   0      246.28      337.77    134.21 o
  13   7   0    27347.82    27721.31   1110.20 o
  15   7   0      220.82      347.75    326.37 o
  17   7   0     5128.78     5047.83    622.70 o
   0   8   0   148697.91   139961.70   3354.36 o
   2   8   0    14066.86    13947.61    527.11 o
   4   8   0    37251.32    38830.02    942.24 o
   6   8   0    15270.67    16663.60    751.06 o
   8   8   0      651.90      883.21    480.68 o
  10   8   0    27069.42    27222.01   1000.59 o
  12   8   0     2213.97     1984.70    214.58 o
  14   8   0      314.11      392.62    187.35 o
  16   8   0    13456.69    12827.22   1444.76 o
  18   8   0      822.78      -54.62    357.78 o
   1   9   0      970.99     1326.00    342.76 o
   3   9   0    69525.66    71406.66   1584.51 o
   5   9   0     6092.81     5805.23    196.01 o
   9   9   0     5464.03     6412.20    331.83 o
  11   9   0       94.37      -32.13    156.62 o
  13   9   0    22756.50    25166.53   1431.11 o
  15   9   0      282.76      521.42    238.19 o
  17   9   0     2946.52     2896.54    476.10 o
   0  10   0    45836.93    46631.20   1869.45 o
   2  10   0      317.72      172.47    163.87 o
   4  10   0     4377.69     4581.74    197.09 o
   6  10   0    34744.46    34285.55   1103.37 o
   8  10   0    10240.50    10736.90    414.60 o
  10  10   0    45625.62    49952.17   1595.22 o
  12  10   0       13.04      315.72    181.79 o
  14  10   0     3046.53     2744.18    798.85 o
  16  10   0     4718.50     4589.77    612.14 o
   1  11   0     1037.89     1039.85    116.83 o
   3  11   0    49777.90    51464.67   1986.89 o
   5  11   0     7172.76     7185.91    228.58 o
   7  11   0    24246.59    25274.55    882.68 o
   9  11   0     4819.47     4574.47    285.21 o
  11  11   0       39.46      -40.32    204.83 o
  13  11   0    18963.43    19321.11   1233.10 o
  15  11   0      259.53      -44.03    300.80 o
   0  12   0    91079.35    97662.13   2892.26 o
   2  12   0     9179.07     9237.22   1461.15 o
   4  12   0    17275.40    18116.30    517.46 o
   6  12   0    10473.25    10386.06   1638.67 o
   8  12   0      230.79       94.52    166.89 o
  10  12   0    16802.90    14642.18   2889.52 o
  12  12   0      507.06      636.22    288.53 o
  14  12   0      380.62      273.11    326.60 o
   1  13   0      439.45      630.89    215.76 o
   3  13   0    34483.56    35307.92   1242.66 o
   5  13   0     4491.20     5114.88    293.54 o
   7  13   0    23094.87    24542.63   1873.55 o
   9  13   0     2395.75     2057.99    506.62 o
  11  13   0       43.47      123.32    280.59 o
  13  13   0    11912.58    11970.41    946.07 o
   0  14   0    19502.88    19732.34   1300.01 o
   2  14   0       33.04      136.56    163.87 o
   4  14   0     3048.63     3250.03    264.92 o
   6  14   0    20663.37    21693.94   1493.92 o
   8  14   0     2990.79     3347.61    370.40 o
  10  14   0    19814.24    18893.32   1101.30 o
  12  14   0      164.35     -109.24    316.27 o
   1  15   0      279.20      330.47    221.22 o
   3  15   0    19204.59    17216.98    868.50 o
   5  15   0      262.38      193.91    221.22 o
   7  15   0     9272.70     9683.22   1325.96 o
   9  15   0     2437.50     2314.44    729.21 o
  11  15   0        1.56     -177.64    342.52 o
   0  16   0    22654.79    14794.48   2452.55 o
   2  16   0     1172.23     1226.27    243.07 o
   4  16   0     8988.02     9315.85    606.31 o
   6  16   0     4267.80     3798.99    406.94 o
   8  16   0       35.09      585.95    449.27 o
   1  17   0      370.08      434.25    294.96 o
   3  17   0    14326.52    14955.61   1130.68 o
   5  17   0      991.00      707.36    376.89 o
 -20   0   1      401.34       81.93    439.71 o
 -18   0   1     6398.42     6882.42    794.76 o
 -16   0   1      793.23       81.93    300.42 o
 -14   0   1     3147.42     2640.99    458.83 o
 -12   0   1    40871.34    41925.43   1354.64 o
 -10   0   1    11659.61    10703.26    409.67 o
  -8   0   1   129211.03   126480.91   3525.88 o
  -2   0   1    85652.97    66805.93   2135.74 o
   2   0   1    74853.14    57897.02   1431.11 o
   4   0   1    22578.77    28750.50    895.81 o
   8   0   1   139865.36   157836.89   5251.94 o
  10   0   1    11955.45     9832.03    622.70 o
  12   0   1    29006.62    34627.88   1723.34 o
  14   0   1     5005.74     6478.22    559.88 o
  16   0   1      108.17      245.80    385.09 o
 -19   1   1      837.01      733.88    299.92 o
 -17   1   1      297.62      348.12    238.88 o
 -15   1   1    23047.09    24732.79    872.45 o
 -13   1   1      860.92      760.58    394.65 o
 -11   1   1    29990.53    30458.00    898.54 o
  -9   1   1    16721.94    15901.97    766.08 o
  -7   1   1     1443.21     1432.53     80.13 o
  -5   1   1   121517.37   109313.63   1994.04 o
   5   1   1   113430.99    92209.42   3331.97 o
   9   1   1     5865.10     4332.77    198.01 o
  13   1   1     1872.31     3142.08    405.74 o
  15   1   1    18486.98    18454.18   1212.62 o
  17   1   1      748.12      793.39    310.92 o
  19   1   1      193.78      -97.19    625.43 o
 -20   2   1      218.52      583.25    370.07 o
 -18   2   1    17878.79    19201.13   1036.08 o
 -16   2   1      615.15      811.44    229.41 o
 -14   2   1    10308.76    10535.39    767.44 o
 -12   2   1    18840.23    18520.13    555.93 o
 -10   2   1      263.34       48.07     94.22 o
  -8   2   1    47228.66    51487.58   1044.55 o
  -6   2   1     9208.63    10613.16    458.83 o
  -4   2   1     1097.35     1011.69     58.88 o
  -2   2   1   252919.19   222607.33   4439.95 o
   0   2   1    70484.77    59964.86   1293.19 o
   2   2   1   180574.72   180903.72   2976.87 o
   4   2   1     2673.31     5135.89    550.32 o
   8   2   1    46780.92    51400.34   1191.39 o
  10   2   1       28.11      323.87     76.49 o
  12   2   1     8310.70     9654.06    349.01 o
  14   2   1    14999.77    15005.22   2208.11 o
  16   2   1     1309.67      614.26    734.67 o
  18   2   1    13663.73    12924.70    999.55 o
 -19   3   1     1745.66     2240.41    335.17 o
 -17   3   1      326.84      436.43    408.30 o
 -15   3   1    22843.39    25449.39    820.63 o
 -13   3   1     2069.64     1884.62    202.10 o
 -11   3   1    29614.05    32442.23   1466.61 o
  -9   3   1    17913.34    19639.30    440.74 o
  -7   3   1     7469.90     7605.53    482.04 o
  -5   3   1   167027.19   151330.56   3614.41 o
  -3   3   1     2706.64     3177.05     92.86 o
  -1   3   1    26729.31    28488.49    492.17 o
   1   3   1    50922.87    53693.48    783.73 o
   3   3   1     7382.48     8244.41    177.42 o
   5   3   1   128263.96   116039.56   2863.58 o
   7   3   1       85.08      224.61    110.14 o
   9   3   1     3748.18     3430.08    186.91 o
  11   3   1    33478.99    31868.53   1105.57 o
  13   3   1     1060.59     1024.62    271.75 o
  15   3   1    12320.38    11810.99    633.11 o
  17   3   1     1594.32     1508.42    337.55 o
  19   3   1      448.69      240.11    338.72 o
 -20   4   1      208.70      248.98    367.34 o
 -18   4   1     9595.35     9920.36    583.05 o
 -16   4   1     1143.66      819.20    177.79 o
 -14   4   1      845.90      649.52    131.86 o
 -12   4   1    40719.28    40593.96   1058.10 o
 -10   4   1    15130.32    15174.80    368.32 o
  -8   4   1   106805.66   101511.05   2322.82 o
  -4   4   1    23725.20    20803.90    377.90 o
  -2   4   1    71073.09    62488.38   2662.84 o
   0   4   1     8117.03     9993.05    174.18 o
   2   4   1    38334.20    35215.13    562.33 o
   4   4   1    44473.17    37947.71   1917.25 o
   6   4   1     3712.98     4640.89    172.47 o
   8   4   1    92158.82    90105.91   2412.99 o
  10   4   1     6315.57     6474.60    270.40 o
  12   4   1    20325.55    21787.52   1108.83 o
  14   4   1     3132.61     3109.56    337.69 o
  16   4   1      342.26       76.31    298.84 o
  18   4   1     6432.17     6325.65    755.15 o
 -19   5   1     1220.34     1084.96    439.71 o
 -17   5   1      635.50      724.70    216.48 o
 -15   5   1    21704.20    22652.13    705.43 o
 -13   5   1     1664.20     1151.26    163.37 o
 -11   5   1    19418.31    21645.11    594.57 o
  -9   5   1    12035.85    12527.90    408.30 o
  -7   5   1       91.58      -27.31     81.93 o
  -5   5   1   110385.37   109423.76   3146.25 o
  -3   5   1     3439.84     2477.55    147.48 o
  -1   5   1    25211.37    24516.06    382.85 o
   1   5   1    44699.08    41070.07   1504.85 o
   3   5   1     7106.18     6835.83    275.84 o
   5   5   1    88371.75    85072.06   1784.79 o
   7   5   1      892.10     1066.32    107.62 o
   9   5   1     4662.82     4447.20    479.31 o
  11   5   1    22634.05    23808.64    909.46 o
  13   5   1     1451.61     1041.05    269.40 o
  15   5   1    13401.63    15051.10    863.89 o
  17   5   1     1532.80     1907.64    574.90 o
 -18   6   1    13914.30    14367.11    798.14 o
 -16   6   1      146.27      172.83    192.54 o
 -14   6   1    11152.99    11526.11    440.02 o
 -12   6   1     7427.93     8367.22    340.46 o
 -10   6   1      200.25       51.70    130.25 o
  -8   6   1    38400.29    36244.70   1007.78 o
  -6   6   1    13763.54    13934.52    741.50 o
  -4   6   1      585.68      699.26     66.92 o
  -2   6   1   116910.18   110778.58   1515.80 o
   0   6   1    21680.13    21872.36    351.37 o
   2   6   1    96528.20    92262.70   1382.32 o
   4   6   1      439.10      546.01    133.82 o
   6   6   1     4108.31     4559.43    278.57 o
   8   6   1    42198.40    39490.05   3912.33 o
  10   6   1       21.39      -35.06    150.78 o
  12   6   1     3626.92     3448.22    939.51 o
  14   6   1    11783.51    12156.85   1762.94 o
  16   6   1      332.66      348.72    299.92 o
  18   6   1    10946.58     9396.65   1978.70 o
 -19   7   1      667.28     1105.24    329.23 o
 -17   7   1      546.09      436.54    227.39 o
 -15   7   1    16645.35    17312.93    621.68 o
 -13   7   1      611.20      360.03    171.27 o
 -11   7   1    16711.86    17312.35    787.93 o
  -9   7   1    10243.87    11348.38    726.48 o
  -7   7   1      139.84      -10.68     96.26 o
  -5   7   1    78914.66    73773.19   1329.06 o
  -3   7   1     3622.70     3223.15    196.64 o
  -1   7   1    24619.88    24979.42    602.21 o
   1   7   1    45429.39    47345.24    725.43 o
   3   7   1     7782.00     7544.83    330.47 o
   5   7   1    69488.59    68907.63   1468.38 o
   7   7   1      203.26      182.01    218.49 o
   9   7   1     4210.06     4675.21    259.05 o
  11   7   1    20430.91    18530.83   1547.18 o
  13   7   1     1005.07     1001.41    193.94 o
  15   7   1    12182.88    12555.92    622.14 o
  17   7   1     1029.51      789.29    297.69 o
 -18   8   1     5820.90     4939.93   1300.01 o
 -16   8   1      482.83      530.94    242.76 o
 -14   8   1     1124.04      885.91    223.30 o
 -12   8   1    30157.93    31227.48   1164.16 o
 -10   8   1     7870.08     8420.62    667.76 o
  -6   8   1     1018.46     1025.57    111.65 o
  -4   8   1     8999.99     7721.67    187.81 o
  -2   8   1    48246.71    46866.00    773.10 o
   0   8   1     1707.43     1250.49    176.16 o
   2   8   1    31228.27    32429.72    669.19 o
   4   8   1    21425.00    20828.23    603.89 o
   6   8   1     4950.06     5610.40    312.71 o
   8   8   1    66493.11    69304.91   2348.76 o
  10   8   1     5146.05     5039.93    271.01 o
  12   8   1    17888.22    19207.22    727.87 o
  14   8   1     3024.46     3009.69    272.22 o
  16   8   1       58.00      335.15    434.25 o
 -17   9   1       49.38       -2.37    224.25 o
 -15   9   1    14468.83    15530.88   1407.89 o
 -13   9   1      990.45      814.95    217.09 o
 -11   9   1    21172.87    19709.50    671.51 o
  -9   9   1     9852.10    10604.80    655.47 o
  -7   9   1     4042.55     3478.64    225.32 o
  -5   9   1    72349.68    73862.27   1638.96 o
  -3   9   1     2422.07     2563.57    238.97 o
  -1   9   1    18721.19    18716.89    923.12 o
   1   9   1    35098.81    36255.09    663.38 o
   3   9   1     5496.06     5467.68    162.48 o
   5   9   1    62316.81    66107.86   1829.85 o
   7   9   1      370.25      354.73    148.51 o
   9   9   1     2081.36     2044.15    432.88 o
  11   9   1    24963.01    27561.23    961.76 o
  13   9   1      829.91     1217.05    228.33 o
  15   9   1     9438.73     9034.41   1431.11 o
 -16  10   1      414.24      504.09    296.50 o
 -14  10   1     5091.17     4397.81    368.10 o
 -12  10   1    11839.90    12902.79    625.43 o
 -10  10   1      161.89       96.08    158.64 o
  -8  10   1    23931.66    23034.02    746.63 o
  -6  10   1     2360.99     2685.36    453.37 o
  -4  10   1      410.83      342.82     77.59 o
  -2  10   1    94596.90    88250.55   1996.38 o
   0  10   1    22941.68    23395.39    929.95 o
   2  10   1    71305.98    71485.80   2288.68 o
   4  10   1     1123.44      938.48     97.71 o
   6  10   1      132.23      137.06    259.46 o
   8  10   1    23682.62    25632.18   1093.81 o
  10  10   1       13.54      -20.21    244.44 o
  12  10   1     5732.72     6052.24    692.34 o
  14  10   1     8100.69     8758.01    600.52 o
  16  10   1      907.62      931.66    696.44 o
 -15  11   1    10986.26    11427.27   1179.84 o
 -13  11   1      488.33      280.21    200.57 o
 -11  11   1    12866.49    13096.78   2275.02 o
  -9  11   1     7845.83     8637.07    375.70 o
  -7  11   1     1256.88      783.22    258.09 o
  -5  11   1    49218.36    53624.91   1429.83 o
  -3  11   1     2919.54     2327.18    186.43 o
  -1  11   1    15835.88    15603.05    957.26 o
   1  11   1    28248.21    28757.62   1084.25 o
   3  11   1     5197.72     4973.35    475.21 o
   5  11   1    43846.25    45996.32   1276.86 o
   7  11   1      124.66       64.72    202.91 o
   9  11   1     2771.49     2829.42    211.78 o
  11  11   1    15834.10    17342.02    830.15 o
  13  11   1      686.55      363.57    307.53 o
  15  11   1     8046.30     8364.46    778.59 o
 -14  12   1     1145.54      834.24    576.27 o
 -12  12   1    14380.45    16743.55   1515.77 o
 -10  12   1     4286.02     4658.66    447.90 o
  -8  12   1    40360.96    42107.11   3209.07 o
  -6  12   1      162.40      692.64    189.27 o
  -4  12   1     3650.27     4139.59    520.28 o
  -2  12   1    23100.14    24513.16   3655.60 o
   0  12   1      317.16      314.42    114.89 o
   2  12   1    17447.68    18143.31    749.69 o
   4  12   1     8412.78     9230.41   1308.21 o
   6  12   1     1979.32     1686.51    189.02 o
   8  12   1    42120.02    43267.18   2471.66 o
  10  12   1     3356.94     3886.65    384.79 o
  12  12   1     9520.08     9984.75   1534.89 o
  14  12   1     1927.47     1144.98    362.65 o
 -13  13   1      396.66      428.62    602.21 o
 -11  13   1     7967.76     8017.28    474.41 o
  -9  13   1     4165.29     4132.80    275.35 o
  -7  13   1       25.67      259.46    181.79 o
  -5  13   1    32341.52    34136.27   1160.73 o
  -3  13   1     1128.73     1168.92    215.76 o
  -1  13   1     8912.18     9029.08    502.53 o
   1  13   1    17099.70    19317.21    641.81 o
   3  13   1     2747.09     2915.56    487.51 o
   5  13   1    28798.49    30015.48   1148.78 o
   7  13   1      211.45      561.49    315.95 o
   9  13   1     1574.94     1860.43    695.07 o
  11  13   1    10050.91    10393.50    791.70 o
  13  13   1      662.60       69.23    476.58 o
 -12  14   1     4114.90     4608.37    433.01 o
 -10  14   1      107.26      377.14    207.19 o
  -8  14   1    11903.70    11887.27    768.81 o
  -6  14   1     3390.65     3138.06    278.57 o
  -4  14   1        6.48     -109.24    188.45 o
  -2  14   1    36691.16    35430.82   1556.74 o
   0  14   1     8552.51     9220.26    445.17 o
   2  14   1    26531.99    25538.71   1056.94 o
   4  14   1     1056.33      847.81    488.87 o
   6  14   1      881.59      165.23    270.35 o
   8  14   1    12820.26    14377.52    851.19 o
  10  14   1        9.07     -308.81    503.89 o
  12  14   1     1734.87     1037.83    543.49 o
 -11  15   1     5873.20     5405.60    607.50 o
  -9  15   1     3920.02     3285.51    401.47 o
  -7  15   1      534.30      273.11    245.80 o
  -5  15   1    28055.51    30861.66   1160.73 o
  -3  15   1      389.50      682.78    240.34 o
  -1  15   1     4754.59     4702.99    294.96 o
   1  15   1     9658.51     9733.71    587.19 o
   3  15   1     1325.97     1286.36    297.69 o
   5  15   1    23187.46    24143.36   2840.37 o
   7  15   1       42.66      548.11    307.04 o
   9  15   1     1035.26      674.72    336.49 o
  -8  16   1    19240.11    21488.45   1597.71 o
  -6  16   1       52.57     -161.14    243.07 o
  -4  16   1     2728.46     2408.85    357.78 o
  -2  16   1    12871.93    12516.72    666.39 o
   0  16   1      952.62     1226.27    300.42 o
   2  16   1     7812.11     9220.26    603.58 o
   4  16   1     6203.80     6584.73    510.72 o
   6  16   1      604.90      973.96    712.82 o
   8  16   1    17664.50    15843.71   1233.77 o
  -5  17   1    17223.36    16487.77   1188.04 o
  -3  17   1      604.81      598.12    275.84 o
  -1  17   1     4682.54     4069.37    464.29 o
   1  17   1     7958.96     8081.38    652.74 o
   3  17   1     1131.73     1286.36    355.05 o
   5  17   1    14460.42    13650.14   1081.52 o
 -20   0   2     9512.14     6964.36    909.46 o
 -18   0   2     1321.34      789.29    491.60 o
 -16   0   2    16493.21    17132.32   1168.92 o
 -14   0   2     2448.71     2640.99    237.61 o
 -12   0   2     3148.40     2761.16    155.67 o
 -10   0   2    28880.37    26928.85    813.87 o
  -8   0   2     3752.26     3138.06    128.36 o
  -6   0   2     8294.89     6612.04    188.45 o
  -4   0   2    46402.51    39655.86    854.84 o
   0   0   2   194676.14   231910.36   4935.13 o
   6   0   2    17995.74    21198.96    721.02 o
   8   0   2      833.78     1507.58    294.96 o
  10   0   2    15319.51    17741.36    969.55 o
  12   0   2     7874.47     7412.26    568.07 o
  14   0   2        5.37       27.31    360.51 o
  16   0   2    16027.57    17088.62   1513.04 o
  18   0   2      625.99       81.93    491.60 o
 -19   1   2     2283.85     2263.05    326.60 o
 -17   1   2     7480.27     7380.01    693.70 o
 -15   1   2      287.01      171.43    148.98 o
 -13   1   2    32952.41    35677.66   1019.75 o
 -11   1   2     1172.08     1291.43    102.95 o
  -9   1   2     4755.60     5003.38    132.28 o
  -7   1   2    64044.17    60282.15   1259.05 o
  -5   1   2     7238.13     7667.69    152.43 o
  -3   1   2    58323.91    59740.52   1103.42 o
   3   1   2    88168.34    93826.24   1574.89 o
   5   1   2     4092.14     4800.50    274.48 o
   9   1   2    17449.76    15159.57    710.09 o
  11   1   2      344.69      869.91    297.11 o
  13   1   2    24033.74    24369.79   1195.51 o
  15   1   2       94.51      177.97    279.70 o
  17   1   2     1790.63     1547.53    547.59 o
 -20   2   2     4903.11     3083.43    494.33 o
 -18   2   2      132.92      171.19    245.80 o
 -16   2   2     5707.54     5662.46    479.31 o
 -14   2   2    13113.31    13942.56    526.46 o
 -12   2   2     2916.45     3617.03    286.77 o
 -10   2   2   102528.59    92809.44   5157.72 o
  -8   2   2    15196.44    17755.34    397.38 o
  -6   2   2    50828.38    44734.80    918.92 o
  -4   2   2    28893.13    27103.01   1117.03 o
  -2   2   2      834.77      588.32     43.70 o
   0   2   2    93045.88    95155.27   1563.74 o
   2   2   2     3096.04     4047.29    110.03 o
   4   2   2     1091.90     1737.99    106.30 o
   6   2   2    94498.22    94083.37   1874.42 o
   8   2   2    21007.54    22283.01    714.16 o
  10   2   2    58069.77    59509.91   2058.55 o
  12   2   2      106.49      258.91    240.82 o
  14   2   2     2253.66     2316.22    411.03 o
  16   2   2     7348.89     8331.43    563.70 o
  18   2   2       35.97       69.39    461.56 o
 -19   3   2     2578.00     2323.26    390.55 o
 -17   3   2    11848.74    12091.85    541.19 o
 -15   3   2     1848.49     1886.16    212.26 o
 -13   3   2    34487.15    35397.23    895.19 o
 -11   3   2     1224.91     1386.14    109.24 o
  -9   3   2      920.33     1053.54     94.57 o
  -7   3   2    89050.48    83093.55   6175.06 o
  -5   3   2    22913.00    22220.08    312.84 o
  -3   3   2   140014.89   141522.58   2205.31 o
  -1   3   2     7540.99     7555.22    372.80 o
   1   3   2    11039.26    14241.54    355.05 o
   3   3   2   174138.41   161625.73   2488.22 o
   5   3   2    11047.35    11666.20    300.09 o
   7   3   2    33712.96    34186.35    927.50 o
   9   3   2    13040.92    12852.65    450.63 o
  11   3   2     1130.93     1219.37    426.05 o
  13   3   2    29602.67    33373.07   1810.73 o
  15   3   2      267.67      545.92    429.69 o
  17   3   2     2811.54     3393.26    479.58 o
 -20   4   2    10787.78    10465.65    811.14 o
 -18   4   2      871.15      831.31    221.22 o
 -16   4   2    18207.06    18062.12    579.92 o
 -14   4   2     2331.56     2426.05    237.61 o
 -12   4   2        1.77       72.29    109.63 o
 -10   4   2    49233.13    49084.41   2048.34 o
  -8   4   2      428.68      676.02    177.52 o
  -6   4   2    10272.89    11262.99    244.66 o
  -4   4   2   127245.55   124519.86   3598.25 o
  -2   4   2    58682.43    58451.41   1101.57 o
   0   4   2   212372.41   195974.72   2882.78 o
   2   4   2    20388.69    22614.58    403.06 o
   4   4   2    29869.91    32507.44    652.15 o
   6   4   2    44617.60    48115.52   1139.62 o
   8   4   2     3015.84     4070.98    328.23 o
  10   4   2    25944.29    26270.46   1029.12 o
  12   4   2     3597.98     2990.22    712.82 o
  14   4   2      145.12      109.24    382.36 o
  16   4   2    16602.98    18130.51   1066.92 o
  18   4   2      498.08      438.79    391.54 o
 -19   5   2     2276.87     1747.92    330.47 o
 -17   5   2    10714.78    11324.63    484.17 o
 -15   5   2      772.82      824.52    382.36 o
 -13   5   2    30256.99    31211.01   1149.80 o
 -11   5   2       61.96      358.01    151.58 o
  -9   5   2     1029.64     1308.94    150.21 o
  -7   5   2    87604.93    89451.63   2227.23 o
  -5   5   2    12005.98    10681.57    640.45 o
  -3   5   2    80847.54    78995.61   1123.63 o
  -1   5   2     7718.19     9013.77    155.45 o
   1   5   2     2268.16     1501.43    152.94 o
   3   5   2   105424.77   105998.44   1884.85 o
   5   5   2     6362.48     6211.32    245.80 o
   7   5   2    30904.06    32000.64    920.39 o
   9   5   2    15362.90    16059.37   1308.21 o
  11   5   2     1664.04     1928.89    602.21 o
  13   5   2    20570.38    21424.43   1566.30 o
  15   5   2        2.09      665.93    314.00 o
  17   5   2     2344.60     1881.49   1256.32 o
 -18   6   2       23.35      223.82    241.90 o
 -16   6   2     6723.73     5677.28    604.94 o
 -14   6   2    12005.19    13430.47    503.17 o
 -12   6   2     4163.40     4813.24    266.84 o
 -10   6   2    65707.03    62659.61   3463.06 o
  -8   6   2     7479.63     8023.93    446.54 o
  -6   6   2    53746.35    49492.95   1406.53 o
  -4   6   2    13812.29    12229.35    237.64 o
  -2   6   2      692.96     1304.98     72.37 o
   0   6   2    59951.96    55928.04    883.48 o
   2   6   2     3864.33     3516.26    144.49 o
   4   6   2       79.65      230.73     73.28 o
   6   6   2    72847.52    70617.91   1941.83 o
   8   6   2     6864.01     7141.05   1365.56 o
  10   6   2    36506.38    38858.72   2746.14 o
  12   6   2       21.65      239.17    148.58 o
  14   6   2     1401.03      846.52    285.40 o
  16   6   2     7436.92     6796.05    510.18 o
 -19   7   2     1721.10     1775.23    431.52 o
 -17   7   2     7610.46     6765.25    835.72 o
 -15   7   2      462.07      128.74    420.59 o
 -13   7   2    26154.38    27675.24   1032.29 o
 -11   7   2      110.37     -123.64    270.38 o
  -9   7   2     2150.77     2350.67    159.65 o
  -7   7   2    54201.06    55048.17   1232.72 o
  -5   7   2     5585.58     5253.89    141.44 o
  -3   7   2    47761.32    46850.85    956.99 o
  -1   7   2     8406.39     7962.78    294.96 o
   1   7   2       18.36      214.17    162.50 o
   3   7   2    63774.53    62108.41   1197.25 o
   5   7   2     2730.66     2904.57    181.62 o
   7   7   2    19263.04    19612.60   3077.97 o
   9   7   2    13335.65    14266.26    443.94 o
  11   7   2      870.90     1470.13    591.29 o
  13   7   2    17377.09    17628.95   1245.39 o
  15   7   2       45.42     -467.02    311.35 o
  17   7   2     1707.32     2487.75    426.79 o
 -18   8   2      694.55      655.47    379.63 o
 -16   8   2    11292.71    12103.26    692.05 o
 -14   8   2     1541.90     1532.07    208.56 o
 -12   8   2      841.11      909.74    187.35 o
 -10   8   2    27784.50    29682.88   1434.10 o
  -8   8   2       31.09      229.53    176.16 o
  -6   8   2     5120.87     4640.95    187.42 o
  -4   8   2    51438.85    49576.32    866.20 o
  -2   8   2    16313.64    17532.81    636.35 o
   0   8   2   111976.97   107750.60   1865.84 o
   2   8   2     3942.22     4801.64    389.18 o
   4   8   2    15406.97    16348.12    651.37 o
   6   8   2    19381.95    19369.86    772.75 o
   8   8   2      574.96      922.20    150.95 o
  10   8   2    14670.64    15198.68    734.67 o
  12   8   2     4223.01     4017.83    904.00 o
  14   8   2        8.87      481.89    355.05 o
  16   8   2    10845.13    10845.86   1664.62 o
 -17   9   2     5224.48     5456.78    513.45 o
 -15   9   2      559.68      888.64    286.18 o
 -13   9   2    19192.42    20417.36    986.29 o
 -11   9   2     1812.47     2440.38    235.37 o
  -9   9   2     1272.72     1601.54    181.21 o
  -7   9   2    36429.62    36631.06   6793.66 o
  -5   9   2     8473.08     8291.45    905.37 o
  -3   9   2    51324.74    52998.79   3108.01 o
  -1   9   2     6192.93     6159.39    751.06 o
   1   9   2      515.90      989.77    262.19 o
   3   9   2    70289.13    71675.80   1374.69 o
   5   9   2     4519.95     4860.32    495.70 o
   7   9   2    14837.42    16746.72    944.97 o
   9   9   2     6934.27     6937.05    412.40 o
  11   9   2       82.66      328.37    506.62 o
  13   9   2    17749.42    19357.99   1319.13 o
  15   9   2       37.38      702.18    614.50 o
 -16  10   2     2777.69     2271.22    284.11 o
 -14  10   2     6646.27     6318.48    421.82 o
 -12  10   2      815.27     1093.89    187.00 o
 -10  10   2    49332.82    49208.59   3551.82 o
  -8  10   2     5611.37     5340.07    300.83 o
  -6  10   2    18476.32    18699.13    783.83 o
  -4  10   2    11763.79    10980.74    923.12 o
  -2  10   2      340.14      555.64    163.87 o
   0  10   2    40886.64    41119.94   1173.83 o
   2  10   2     1368.61     1405.98    104.18 o
   4  10   2      722.56      857.53    191.18 o
   6  10   2    38427.57    40251.25   1723.34 o
   8  10   2    10153.93    10395.08    376.95 o
  10  10   2    30775.00    36095.93   2318.72 o
  12  10   2      139.42       64.71    226.77 o
  14  10   2     1405.44     1051.34    344.37 o
 -15  11   2      285.56      732.07    262.19 o
 -13  11   2    15413.27    13281.64    725.39 o
 -11  11   2      540.20      504.50    200.15 o
  -9  11   2     1567.01     1581.13    234.47 o
  -7  11   2    28071.27    27610.85   3719.79 o
  -5  11   2     4306.75     3963.57    857.57 o
  -3  11   2    28342.22    29920.13   2463.47 o
  -1  11   2     5601.62     5303.53    230.94 o
   1  11   2        5.54      397.39    117.53 o
   3  11   2    42559.74    44872.50   2610.95 o
   5  11   2     2558.70     2667.01    318.18 o
   7  11   2    10401.78    11485.17   1940.46 o
   9  11   2     7531.22     7843.08   1500.75 o
  11  11   2      261.04      576.72    370.11 o
  13  11   2    12924.89    13234.07    981.84 o
 -14  12   2     1237.41      881.21    258.43 o
 -12  12   2      327.41      457.79    222.30 o
 -10  12   2    13590.71    14145.49   1144.34 o
  -8  12   2      279.41      449.43    214.23 o
  -6  12   2     4117.12     3520.41    275.84 o
  -4  12   2    22820.98    24700.25    985.93 o
  -2  12   2     7570.50     8286.24   1615.46 o
   0  12   2    57576.59    59220.62   2808.96 o
   2  12   2      892.95     1005.29    200.57 o
   4  12   2     5755.87     5263.14   1289.09 o
   6  12   2    11112.91    10043.67   1985.52 o
   8  12   2       43.08       25.55    304.81 o
  10  12   2     7559.96     7597.17    673.22 o
  12  12   2     2278.12     1995.65    458.41 o
 -13  13   2    11415.47     9812.22    635.57 o
 -11  13   2      115.46      246.26    255.96 o
  -9  13   2      706.17      749.41    187.91 o
  -7  13   2    24702.77    29086.43   1015.98 o
  -5  13   2     2370.94     2572.72    251.26 o
  -3  13   2    20313.87    22072.91    786.56 o
  -1  13   2     3304.30     3250.03    245.80 o
   1  13   2       20.63      146.48    236.11 o
   3  13   2    28209.70    30688.81   1206.53 o
   5  13   2     1220.97     1510.87    306.72 o
   7  13   2     9336.42    10449.32    876.69 o
   9  13   2     5776.66     6387.44    510.18 o
  11  13   2      350.94       33.97    343.12 o
 -12  14   2     1221.35      881.25    292.62 o
 -10  14   2    25038.35    25451.42   1133.45 o
  -8  14   2     3167.67     3307.39    264.92 o
  -6  14   2    14143.33    16277.48    674.59 o
  -4  14   2     7628.70     7759.11    379.63 o
  -2  14   2      542.50      573.54    221.22 o
   0  14   2    19394.62    20106.51    751.06 o
   2  14   2      329.49      380.88    223.15 o
   4  14   2      316.28      817.41    290.64 o
   6  14   2    25088.54    21828.70   5869.18 o
   8  14   2     3737.19     3574.40    670.49 o
  10  14   2    14345.25    17270.70   2272.29 o
 -11  15   2       88.02     -215.76    273.11 o
  -9  15   2      333.39      406.94    245.80 o
  -7  15   2    18899.71    18454.18    898.54 o
  -5  15   2     2922.86     3599.62    297.69 o
  -3  15   2    21544.27    21149.79   1056.94 o
  -1  15   2     1591.93     1665.98    243.07 o
   1  15   2      887.04      816.60    245.80 o
   3  15   2    27868.73    29011.04   1431.11 o
   5  15   2     1386.84     1487.66    336.29 o
   7  15   2     7539.51     8108.50    863.03 o
   9  15   2     3817.90     4026.66   1372.39 o
  -8  16   2       79.29      193.91    248.53 o
  -6  16   2     2156.61     2376.07    322.27 o
  -4  16   2    17479.53    16487.77    849.38 o
  -2  16   2     6332.34     5779.05    453.37 o
   0  16   2    31684.13    31738.35   1706.95 o
   2  16   2     1890.79     2081.11    376.89 o
   4  16   2     4556.41     4150.76    554.42 o
   6  16   2     8356.77     7790.57    773.86 o
  -5  17   2     2121.90     1832.58    325.00 o
  -3  17   2    12351.58    11115.66    696.44 o
  -1  17   2     1570.45     1332.79    325.00 o
   1  17   2      118.75      300.42    327.73 o
   3  17   2    17496.69    16572.44   1190.77 o
 -18   0   3     5993.73     7076.33    639.08 o
 -16   0   3     2369.84     2425.23    243.07 o
 -14   0   3       62.48      109.24    161.14 o
 -12   0   3    59784.04    61040.54   2204.01 o
 -10   0   3    17156.50    17522.87    436.98 o
  -8   0   3    92972.63    84984.27   1829.85 o
  -6   0   3      782.86      846.65     57.35 o
  -4   0   3       41.69       54.62     27.31 o
  -2   0   3    70452.35    59257.12   1125.22 o
   4   0   3    34049.02    27529.69    658.20 o
   6   0   3    14000.01    14996.58    606.31 o
   8   0   3    75664.47    72295.48   3198.14 o
  10   0   3     2355.90     1420.18    385.09 o
  12   0   3     9829.94     8624.88    674.59 o
  14   0   3     5253.80     5779.05    753.79 o
  16   0   3      117.05      406.94    546.22 o
 -19   1   3     2449.27     1946.61    431.52 o
 -17   1   3       58.52       43.65    314.08 o
 -15   1   3    25208.52    26580.92   1333.17 o
 -13   1   3      310.54      299.44    176.16 o
 -11   1   3    14988.88    15157.95    321.97 o
  -9   1   3    30195.22    30730.64    897.17 o
  -7   1   3     5638.08     4661.46    103.43 o
  -5   1   3    94333.72    93371.09   1406.38 o
  -3   1   3     1755.59     1842.21    125.63 o
   1   1   3    90238.05    72675.98    962.38 o
   5   1   3    52312.91    46869.14    809.16 o
   7   1   3     1421.02     1592.73    137.92 o
   9   1   3      657.88      264.25    160.86 o
  11   1   3    25470.33    27365.82   1477.54 o
  13   1   3      467.14      879.79    297.80 o
  15   1   3     7398.49     5820.33    628.36 o
  17   1   3     1588.43     1378.50    397.60 o
 -20   2   3      387.05      355.05    491.60 o
 -18   2   3    16623.64    16234.05    856.93 o
 -16   2   3       87.78      306.12    129.68 o
 -14   2   3     5807.83     5924.82    606.31 o
 -12   2   3    19192.69    19113.94    617.23 o
 -10   2   3       76.31      105.04     78.48 o
  -8   2   3    24933.12    25977.51    460.62 o
  -6   2   3    18530.65    19649.13    372.80 o
  -4   2   3     4317.87     4796.86    102.42 o
  -2   2   3   158758.02   143583.53   2078.92 o
   0   2   3    24090.03    25824.13    392.81 o
   2   2   3    68579.16    65362.36    955.92 o
   4   2   3     8642.10     8067.16    163.39 o
   6   2   3      117.53      136.56     90.90 o
   8   2   3    27542.36    28232.34   1735.63 o
  10   2   3      568.46      829.86    261.88 o
  12   2   3     1962.82     1510.90    332.41 o
  14   2   3    13393.89    14793.54    742.70 o
  16   2   3     1106.56      689.02    393.28 o
 -19   3   3     2283.32     2075.81    331.43 o
 -17   3   3      207.64      341.47    327.73 o
 -15   3   3    20633.57    20457.36   1227.64 o
 -13   3   3      762.16      724.23    113.94 o
 -11   3   3    17435.17    17300.27    910.83 o
  -9   3   3    21457.04    20378.79    442.92 o
  -7   3   3     4590.15     4427.07    378.26 o
  -5   3   3    88534.47    82662.96   1478.85 o
  -3   3   3      453.65      275.84     40.56 o
  -1   3   3     7587.23     7174.91    121.82 o
   1   3   3    47896.51    48317.94   1017.34 o
   3   3   3     6896.02     6054.30    398.74 o
   5   3   3    65842.32    63973.39   1677.98 o
   7   3   3     1495.87     1161.87    135.19 o
   9   3   3       97.69      193.91    357.78 o
  11   3   3    27098.98    28546.78   1102.85 o
  13   3   3      799.62      860.60    404.58 o
  15   3   3     6391.97     5752.42    699.17 o
  17   3   3     1708.72     1547.79    425.21 o
 -20   4   3       79.45      300.42    494.33 o
 -18   4   3     8740.45     8924.51    485.53 o
 -16   4   3     2373.40     2274.28    197.42 o
 -14   4   3       56.14      -41.76    112.58 o
 -12   4   3    43649.17    46439.97   1061.75 o
 -10   4   3    13606.60    12623.04    738.77 o
  -8   4   3    74088.60    69371.13   1432.92 o
  -6   4   3      376.93      288.07    151.58 o
  -4   4   3     5756.34     5341.70    105.29 o
  -2   4   3    69675.70    66548.43    942.25 o
   0   4   3     3679.53     4087.28    147.48 o
   2   4   3    13012.93    12926.39    251.90 o
   4   4   3    47644.27    45634.61    950.08 o
   6   4   3     9638.19    11461.02   1095.18 o
   8   4   3    71914.25    72740.66   3209.07 o
  10   4   3     3687.71     3509.61    332.15 o
  12   4   3     8756.15    10400.41    939.51 o
  14   4   3     4504.73     5781.35    722.38 o
  16   4   3        6.63     -201.63    516.18 o
 -19   5   3     2637.89     2273.54    289.60 o
 -17   5   3        2.02      -54.62    192.20 o
 -15   5   3    27638.55    26677.62   1403.80 o
 -13   5   3     1447.71     1859.89    300.42 o
 -11   5   3     9920.91     9134.98    367.34 o
  -9   5   3    24942.67    25941.60    857.57 o
  -7   5   3     7157.70     7711.90    494.33 o
  -5   5   3   116934.31   111827.98   1614.32 o
  -3   5   3     1799.19     1900.18    109.24 o
  -1   5   3     5157.13     5040.55    293.60 o
   1   5   3    70104.26    65292.05   1162.95 o
   3   5   3    19459.54    19964.50    429.69 o
   5   5   3    66307.46    66587.57   1382.32 o
   7   5   3     1826.36     2130.42    288.13 o
   9   5   3      233.44      704.93    637.72 o
  11   5   3    25087.32    26816.45   1117.65 o
  13   5   3     2336.59     3353.36    390.61 o
  15   5   3     7730.40     8149.70    949.06 o
  17   5   3     1767.94      312.58    777.00 o
 -18   6   3    14888.14    14591.03    776.29 o
 -16   6   3       13.45     -103.02    192.54 o
 -14   6   3     3697.60     3870.00    370.07 o
 -12   6   3    20920.98    22584.46    794.62 o
 -10   6   3     4450.47     3938.28    195.28 o
  -8   6   3    32704.57    30480.63   2336.47 o
  -6   6   3    24640.97    24596.47    415.13 o
  -4   6   3    13199.42    13268.22    695.07 o
  -2   6   3   157120.45   150697.77   3591.42 o
   0   6   3    36123.01    38261.53    652.80 o
   2   6   3    65199.12    61533.72   1514.12 o
   6   6   3      349.32      293.48     94.22 o
   8   6   3    41246.63    40211.59   1166.49 o
  10   6   3        3.29       87.70    520.28 o
  12   6   3      891.91     1043.75    212.10 o
  14   6   3    11445.73    10688.14    700.82 o
  16   6   3      932.58      814.27    382.55 o
 -19   7   3     2091.82     1990.99    546.22 o
 -17   7   3       36.18     -315.78    210.52 o
 -15   7   3    21984.91    21814.31   2152.12 o
 -13   7   3      563.77      331.08    435.61 o
 -11   7   3     8212.01     8495.67    484.77 o
  -9   7   3    23030.67    23155.52    629.99 o
  -7   7   3     6720.71     6033.04    180.25 o
  -5   7   3    88051.25    86389.88   1587.28 o
  -3   7   3     2095.14     1817.05    120.85 o
  -1   7   3     5762.37     6024.25    232.15 o
   1   7   3    61772.57    63040.10   1166.62 o
   3   7   3    14360.15    14375.92    417.29 o
   5   7   3    49769.73    52338.77   1592.98 o
   7   7   3      999.28     1021.44    476.58 o
   9   7   3      429.36      376.12    129.53 o
  11   7   3    19578.41    18364.05   1209.89 o
  13   7   3     1099.25     1110.65    334.56 o
  15   7   3     6312.56     5479.45   1147.07 o
 -18   8   3     5200.12     4026.43    427.83 o
 -16   8   3     1401.20      682.78    275.84 o
 -14   8   3       54.07        6.51    158.64 o
 -12   8   3    34119.23    33048.42   4181.35 o
 -10   8   3     7175.41     7472.69    311.35 o
  -8   8   3    47428.48    44104.33   2247.71 o
  -6   8   3      170.47      300.42     79.20 o
  -4   8   3     1829.97     1457.16     98.49 o
  -2   8   3    42050.30    39017.88    879.55 o
   0   8   3      356.13      463.51    137.92 o
   2   8   3    11486.36    13434.78    359.05 o
   4   8   3    25932.24    27428.88   4152.67 o
   6   8   3     6267.26     8023.31    809.78 o
   8   8   3    43666.83    41328.62   1519.87 o
  10   8   3     1764.07     2185.29    734.67 o
  12   8   3     7289.26     6827.12   1170.28 o
  14   8   3     3531.49     3420.81    430.33 o
 -17   9   3       33.13      573.54    300.42 o
 -15   9   3    11595.73    11645.50    893.08 o
 -13   9   3      160.34      366.09    188.28 o
 -11   9   3    12355.86    13260.02    536.47 o
  -9   9   3    12121.87    11322.88    397.30 o
  -7   9   3     1698.92     1665.98    161.14 o
  -5   9   3    36246.71    36887.61   2381.54 o
  -3   9   3      181.11      211.93     90.90 o
  -1   9   3     5844.86     5821.22    495.70 o
   1   9   3    28151.83    30586.88    705.91 o
   3   9   3     1676.02     1919.26    164.83 o
   5   9   3    27616.33    22689.04   1020.07 o
   7   9   3      797.97      473.68    288.37 o
   9   9   3      101.07      -26.20    342.76 o
  11   9   3    16378.78    17149.34   2923.66 o
  13   9   3      106.03     -252.96    318.87 o
 -16  10   3       69.24      -27.31    275.84 o
 -14  10   3     3455.60     3064.32    385.09 o
 -12  10   3     9001.16     8198.71    376.38 o
 -10  10   3      431.10      233.67    217.12 o
  -8  10   3    10745.77    10531.20    406.94 o
  -6  10   3     6688.78     6370.49   1248.12 o
  -4  10   3     1046.25      921.04    137.92 o
   0  10   3     5481.58     5838.72    219.07 o
   2  10   3    27568.94    28572.85   1955.48 o
   4  10   3     4312.80     4406.21    633.62 o
   6  10   3       97.10     -177.39    231.72 o
   8  10   3    10773.25    10531.20    781.10 o
  10  10   3      783.91      443.62    338.48 o
  12  10   3     1287.66     1683.01    396.27 o
  14  10   3     7296.64     6161.41   1193.50 o
 -15  11   3    10344.63     8624.88    767.44 o
 -13  11   3       70.11     -133.68    181.57 o
 -11  11   3     6686.89     6947.23    742.86 o
  -9  11   3    11454.06    11574.49    461.56 o
  -7  11   3     1440.90     1395.60    221.22 o
  -5  11   3    32407.70    33650.13   1092.45 o
  -3  11   3       77.72       83.39    177.52 o
  -1  11   3     4167.41     5040.48    513.45 o
   1  11   3    27390.62    29406.28    815.01 o
   3  11   3     2465.36     2905.62    569.44 o
   5  11   3    20761.08    21396.67    794.88 o
   7  11   3      691.66      134.99    327.73 o
   9  11   3      317.76      454.72    340.01 o
  11  11   3    11463.53    11589.27    814.86 o
  13  11   3      118.90     -328.45    421.25 o
 -14  12   3       50.62     -136.56    303.15 o
 -12  12   3    20892.64    20400.12   1160.97 o
 -10  12   3     6259.42     6399.01    316.81 o
  -8  12   3    30763.37    30454.72   1152.53 o
  -6  12   3      583.89      379.63    193.91 o
  -4  12   3      196.72      300.42    188.45 o
  -2  12   3    25038.54    25910.14   1065.14 o
   0  12   3      283.61      434.51    194.65 o
   2  12   3     8116.84     8191.51    372.58 o
   4  12   3    12841.82    12113.49    457.77 o
   6  12   3     4010.66     3190.60    243.13 o
   8  12   3    29722.15    30438.66   3489.01 o
  10  12   3     1051.49       18.14    707.36 o
  12  12   3     3572.17     3418.86    472.77 o
 -13  13   3      444.17      161.14    297.69 o
 -11  13   3     4261.04     3637.85    300.42 o
  -9  13   3     9433.99     9700.94    521.64 o
  -7  13   3     2266.75     2425.23    275.84 o
  -5  13   3    36441.92    37003.95   1272.70 o
  -3  13   3      632.32      355.05    193.91 o
  -1  13   3     2336.50     2832.17    245.80 o
   1  13   3    24240.13    26455.09   1510.31 o
   3  13   3     5392.56     5374.56    337.29 o
   5  13   3    21580.59    24083.63   1971.87 o
   7  13   3      698.07     1200.71    517.55 o
   9  13   3      128.44      -35.11    337.55 o
  11  13   3     9942.71    10154.74    848.21 o
 -12  14   3     7399.48     5702.58    524.38 o
 -10  14   3      787.70      461.56    248.53 o
  -8  14   3     9885.64    10096.95    532.57 o
  -6  14   3     5711.00     6530.11    453.37 o
  -4  14   3     1537.61     1420.18    248.53 o
  -2  14   3    43621.64    47658.05   1876.28 o
   0  14   3     9749.44     9378.67    576.27 o
   2  14   3    17315.64    19752.63    837.25 o
   4  14   3     2715.19     2866.67    392.18 o
   6  14   3       28.53      554.00    318.02 o
   8  14   3    12953.58    13593.79    991.11 o
  -9  15   3     6250.32     5678.00    374.16 o
  -7  15   3     1749.15     1960.94    278.57 o
  -5  15   3    24929.44    25803.63   1275.43 o
  -3  15   3       34.97       54.62    248.53 o
  -1  15   3     1510.68     1586.78    275.84 o
   1  15   3    13026.27    12036.07    553.54 o
   3  15   3     3150.35     3195.41    395.20 o
   5  15   3    18075.30    19603.75   1226.23 o
   7  15   3      310.78      373.24    347.95 o
  -8  16   3    13994.42    12702.44    857.57 o
  -6  16   3      151.51      573.54    379.63 o
  -4  16   3      696.85      379.63    327.73 o
  -2  16   3    13255.72    13535.43    999.59 o
   0  16   3      516.84      245.80    243.07 o
   2  16   3     3207.91     3131.65    337.17 o
   4  16   3     8213.78     8119.22    662.44 o
  -3  17   3       15.14     -193.91    275.84 o
  -1  17   3     1236.86      761.98    327.73 o
 -18   0   4     1536.62      985.93    300.42 o
 -16   0   4    10132.86    10634.98    614.50 o
 -14   0   4     6293.15     7215.62    365.97 o
 -12   0   4       22.91       54.62    109.24 o
 -10   0   4    35221.33    34504.97    920.39 o
  -8   0   4     1608.65     1665.98    215.76 o
  -6   0   4      695.79      682.78    163.87 o
  -4   0   4    84113.01    79486.52   1491.19 o
  -2   0   4    46349.11    42468.92    816.60 o
   0   0   4   151508.41   154832.66   3250.03 o
   2   0   4      137.55      193.91     81.93 o
   6   0   4    26728.37    27693.56   1155.26 o
   8   0   4      872.59      846.65    191.18 o
  10   0   4    10925.82     6344.39    920.39 o
  12   0   4     5701.66     7300.28    650.01 o
  14   0   4      344.83      136.56    464.29 o
  16   0   4    11226.78    10736.03   1952.75 o
 -19   1   4      820.28      910.88    308.66 o
 -17   1   4    10871.77    10204.78    554.16 o
 -15   1   4     1482.27     1693.29    143.88 o
 -13   1   4    25738.86    26803.99    854.51 o
 -11   1   4     3903.03     4185.01    158.40 o
  -9   1   4       32.45      142.02    135.19 o
  -7   1   4    78577.11    77211.41   1408.90 o
  -5   1   4    12075.25    11734.73    251.26 o
  -3   1   4    33428.02    33083.46    444.30 o
  -1   1   4    24023.10    27322.53    380.48 o
   3   1   4    83749.31    92467.90   1444.59 o
   5   1   4     3965.68     3255.92    139.44 o
   7   1   4     8078.03     6742.05    540.76 o
   9   1   4    16711.95    14659.04    987.30 o
  11   1   4     1455.29     1628.78    364.60 o
  13   1   4    14808.32    12804.96    903.45 o
  15   1   4      165.62      398.99    643.18 o
 -20   2   4     5419.73     6530.11    800.22 o
 -18   2   4      178.00      467.91    312.19 o
 -16   2   4     2610.88     2801.13    640.45 o
 -14   2   4    17544.96    18185.98    778.37 o
 -12   2   4     6228.47     6086.51    290.86 o
 -10   2   4    79726.91    76868.89   1653.69 o
  -8   2   4     5608.17     6192.54    327.73 o
  -6   2   4    17944.21    16268.40    281.81 o
  -4   2   4    29600.91    29679.87   1287.72 o
  -2   2   4     1266.17      911.97     84.66 o
   0   2   4    39711.65    41189.96    804.31 o
   2   2   4     8561.55     9145.31    491.60 o
   4   2   4      835.42     1028.88     94.22 o
   6   2   4    64200.39    62535.54   1448.27 o
   8   2   4     9914.66    10514.18    399.63 o
  10   2   4    22653.81    23307.40   1342.35 o
  12   2   4     1223.33      660.97    355.96 o
  14   2   4      328.30      336.17    337.69 o
  16   2   4     4622.74     3662.41    607.17 o
 -19   3   4      960.17      970.90    314.00 o
 -17   3   4    13300.90    13783.38    768.10 o
 -15   3   4     1496.50     1663.19    229.03 o
 -13   3   4    20829.25    21252.51    629.35 o
 -11   3   4     3684.96     3377.99    128.70 o
  -9   3   4       10.13      -43.12    182.70 o
  -7   3   4    57502.75    55693.00   1559.47 o
  -5   3   4     6039.34     5783.18    156.18 o
  -3   3   4    43579.46    44944.96    671.96 o
  -1   3   4    17416.26    18904.81    303.96 o
   1   3   4     5881.75     5866.65    115.10 o
   3   3   4    64838.66    61856.60   1132.70 o
   5   3   4      187.94      105.04     78.48 o
   7   3   4     6518.81     6658.97    588.56 o
   9   3   4    13911.15    12961.47   1487.09 o
  11   3   4     1003.22      746.28    342.76 o
  13   3   4    12850.08    12918.96    684.17 o
  15   3   4      114.02     -189.97    344.07 o
 -18   4   4      419.01      934.35    346.99 o
 -16   4   4    11367.40    12782.19    620.55 o
 -14   4   4     4199.80     4406.00    342.76 o
 -12   4   4       55.36      320.39     91.36 o
 -10   4   4    28665.41    26218.78    709.40 o
  -8   4   4      897.87     1092.45     54.62 o
  -6   4   4      861.81     1286.36     60.08 o
  -4   4   4    85974.88    84440.79   1421.25 o
  -2   4   4    22126.11    19876.05    834.36 o
   0   4   4    83369.84    80692.41   2630.07 o
   2   4   4     1350.75     1692.93    178.89 o
   4   4   4     5781.49     5538.98    554.42 o
   6   4   4    27865.26    27631.63   1067.87 o
   8   4   4      377.63      153.13     71.31 o
  10   4   4     7381.22     6377.25    895.81 o
  12   4   4     5727.93     6059.96   1657.79 o
  14   4   4      673.40      693.05    399.49 o
  16   4   4     9575.45     9203.00    796.12 o
 -19   5   4      973.55      706.58    335.47 o
 -17   5   4    10780.37    10719.19    858.14 o
 -15   5   4      464.01      610.14    197.57 o
 -13   5   4    18650.82    18485.41    569.14 o
 -11   5   4     1780.24     1487.06    166.60 o
  -9   5   4      137.90      245.80     57.35 o
  -7   5   4    65186.59    64940.57   1431.11 o
  -5   5   4     4943.94     4771.27    136.56 o
  -3   5   4    32682.82    32542.03    867.13 o
  -1   5   4    15076.07    15144.23    344.12 o
   1   5   4     5240.11     4823.98    379.63 o
   3   5   4    64848.79    65625.30   1465.47 o
   5   5   4     2161.68     2058.08    110.58 o
   7   5   4     9779.46     9199.62    287.48 o
   9   5   4    15020.91    17183.44   1555.37 o
  11   5   4     1907.80     1696.32    441.27 o
  13   5   4    11543.87    11829.90   1179.84 o
  15   5   4       57.62       53.89    244.03 o
 -18   6   4      166.69      187.73    294.58 o
 -16   6   4     2832.81     3284.71    483.41 o
 -14   6   4    16206.49    16829.16    857.57 o
 -12   6   4     5751.74     5412.74    476.58 o
 -10   6   4    50014.22    48892.52   1753.38 o
  -8   6   4     3189.16     2919.57    142.02 o
  -6   6   4    19841.80    20106.51    420.59 o
  -4   6   4    25568.16    25916.96    601.44 o
  -2   6   4     4513.13     4805.03    138.78 o
   0   6   4    40220.52    39445.41   1339.61 o
   2   6   4     4974.10     5086.61    277.28 o
   4   6   4     1780.83     1789.46    207.30 o
   6   6   4    57687.57    61509.43   2017.79 o
   8   6   4     7746.91     8120.79   1418.82 o
  10   6   4    22705.27    22992.51   1163.05 o
  12   6   4      179.57      -72.18    299.74 o
  14   6   4      148.27       -9.60    546.22 o
 -17   7   4     8835.50     8126.82    634.99 o
 -15   7   4      679.81      491.60    270.38 o
 -13   7   4    17889.75    18096.40    890.35 o
 -11   7   4     1831.64     1641.45    178.89 o
  -9   7   4       66.64       27.31     81.93 o
  -7   7   4    53538.58    54529.55   1390.14 o
  -5   7   4     5138.66     5238.29    191.18 o
  -3   7   4    23645.66    23921.76    662.11 o
  -1   7   4    14598.37    14823.09    342.76 o
   1   7   4     3205.87     3065.90    181.89 o
   3   7   4    55601.56    55620.71   1609.04 o
   5   7   4     2442.72     3059.95    396.01 o
   7   7   4     7251.45     6998.19    775.64 o
   9   7   4    13423.56    12845.46   1211.25 o
  11   7   4     1811.63     1590.35    403.27 o
  13   7   4    11367.75    11422.38    835.98 o
 -18   8   4      559.31      289.85    319.08 o
 -16   8   4     6998.09     6663.93    619.96 o
 -14   8   4     3452.91     3501.30    390.55 o
 -12   8   4       18.29      -60.30    382.36 o
 -10   8   4    23133.36    24959.71    887.61 o
  -8   8   4      645.38      655.47     84.66 o
  -6   8   4      272.67      245.80     81.93 o
  -4   8   4    52714.41    50367.32   1780.69 o
  -2   8   4    16414.95    17077.19    565.34 o
   0   8   4    65306.80    65331.52   1394.34 o
   2   8   4      211.03      380.24    142.00 o
   4   8   4     2805.35     2988.79    256.58 o
   6   8   4    18308.08    20298.02    948.45 o
   8   8   4      492.77      669.60    277.59 o
  10   8   4     5766.27     5857.45    983.20 o
  12   8   4     4819.42     4984.88    767.44 o
  14   8   4      294.54      928.74    450.16 o
 -17   9   4     7416.73     6478.22    663.66 o
 -15   9   4     1147.49      573.54    275.84 o
 -13   9   4    13500.04    14674.31    882.15 o
 -11   9   4     3575.40     4175.88    256.73 o
  -9   9   4        8.33      136.56    136.56 o
  -7   9   4    34032.91    35245.11   1239.93 o
  -5   9   4     5245.13     4922.92    305.89 o
  -3   9   4    21348.13    22815.78    617.25 o
  -1   9   4    11801.73    12577.05    501.16 o
   1   9   4     1990.47     1632.35    173.04 o
   3   9   4    39549.76    40787.65   1376.48 o
   5   9   4      343.28      456.81    265.75 o
   7   9   4     3183.28     3841.27    368.40 o
   9   9   4     8071.54     8058.78    669.12 o
  11   9   4      306.73      655.47    600.85 o
  13   9   4     8523.28     6406.19   1727.43 o
 -16  10   4     1368.14     1204.42    355.05 o
 -14  10   4     9253.67     9474.26    740.13 o
 -12  10   4     2874.99     3118.94    333.20 o
 -10  10   4    42778.50    44956.97   1821.66 o
  -8  10   4     2384.49     1990.99    281.31 o
  -6  10   4     7095.92     7557.01    344.12 o
  -4  10   4    13508.78    14158.13    589.92 o
  -2  10   4      618.80      838.12    543.49 o
   0  10   4    20115.53    20294.21    581.96 o
   2  10   4     4484.53     4668.34   1134.78 o
   4  10   4      227.82      224.53    435.61 o
   6  10   4    28975.70    31917.96   1347.66 o
   8  10   4     4807.89     5519.41   1126.59 o
  10  10   4    11519.28    12810.85   1129.32 o
  12  10   4     1098.96      463.68    408.57 o
 -15  11   4      880.17      682.78    379.63 o
 -13  11   4    12208.15    10498.43    745.60 o
 -11  11   4     1546.73     1395.60    270.38 o
  -9  11   4        7.31       54.62    191.18 o
  -7  11   4    29967.04    33226.81   1504.85 o
  -5  11   4     4031.24     4197.73    234.88 o
  -3  11   4    14462.45    14237.33    513.45 o
  -1  11   4     8509.48     9085.30    355.58 o
   1  11   4     1056.89      729.95    136.35 o
   3  11   4    31864.30    32781.06    961.90 o
   5  11   4      856.41      556.58    461.56 o
   7  11   4     3063.17     2677.18    398.64 o
   9  11   4     7730.92     8540.00    591.58 o
  11  11   4      555.26     -160.26    358.05 o
 -14  12   4     2627.49     2081.11    376.89 o
 -12  12   4       31.53      193.91    275.84 o
 -10  12   4    12961.70    11716.51    751.06 o
  -8  12   4      395.83      630.89    215.76 o
  -6  12   4      684.86      873.96    215.76 o
  -4  12   4    28712.17    28805.13   1010.51 o
  -2  12   4    11912.42    12664.16    444.99 o
   0  12   4    42111.04    45835.78   1488.26 o
   2  12   4      109.41       49.88    244.44 o
   4  12   4     1214.68      964.98    230.78 o
   6  12   4    11417.48    11041.21    575.03 o
   8  12   4      269.96       82.16    467.34 o
  10  12   4     4531.25     5304.45    548.36 o
 -13  13   4     8140.06     7188.31    644.54 o
 -11  13   4      950.56     1286.36    355.05 o
  -9  13   4       58.51      109.24    327.73 o
  -7  13   4    25159.28    23826.29    969.55 o
  -5  13   4     2275.19     2458.01    278.57 o
  -3  13   4    11077.30    10908.09    483.41 o
  -1  13   4     5848.88     5672.16    381.93 o
   1  13   4     1422.90     1149.87    258.09 o
   3  13   4    25152.59    25950.65   1671.45 o
   5  13   4     1143.82     1279.58    338.23 o
   7  13   4     4096.53     3919.15    445.12 o
   9  13   4     5911.86     6491.35    587.26 o
 -10  14   4    18900.04    17610.26   1229.00 o
  -8  14   4     1072.72     1534.89    273.11 o
  -6  14   4     5447.21     5145.43    333.20 o
  -4  14   4     9590.79     9378.67    480.68 o
  -2  14   4      761.44      461.56    248.53 o
   0  14   4    11119.66    11249.81    588.54 o
   2  14   4     1344.38     1589.07    295.69 o
   4  14   4      180.70      300.75    319.95 o
   6  14   4    20210.84    20037.45   1207.70 o
  -9  15   4        0.81     -245.80    327.73 o
  -7  15   4    14176.90    12150.75    800.22 o
  -5  15   4      969.21     1286.36    273.11 o
  -3  15   4     9077.87     9411.44    609.04 o
  -1  15   4     4001.65     4347.94    349.58 o
   1  15   4     1387.70     1168.06    282.03 o
   3  15   4    15574.44    16469.05   1064.83 o
   5  15   4       85.64      406.23    336.66 o
  -6  16   4      237.48       54.62    303.15 o
  -4  16   4    15632.21    14835.45    805.68 o
  -2  16   4     3614.37     3009.69    327.73 o
   0  16   4    16037.64    16572.44    936.77 o
   2  16   4       90.65     -158.94    710.09 o
 -18   0   5     4643.07     3965.59    518.91 o
 -16   0   5     2555.42     2234.06    360.51 o
 -14   0   5      283.71      245.80    243.07 o
 -12   0   5    47892.71    48021.29   1884.47 o
 -10   0   5    11323.50    11467.97    565.34 o
  -8   0   5    44981.22    47658.05   1371.02 o
  -6   0   5     3486.96     3965.59    270.38 o
  -4   0   5      328.63      330.47     54.62 o
  -2   0   5    37936.93    34810.86    740.13 o
   0   0   5      445.88      136.56     81.93 o
   6   0   5    13488.17    12964.63    600.85 o
   8   0   5    38438.23    38481.48   2335.11 o
  10   0   5      375.67      -81.93    385.09 o
  12   0   5     2112.74     2187.63    524.38 o
  14   0   5     4807.53     4175.88    895.81 o
 -19   1   5     3485.62     3176.29    405.74 o
 -17   1   5      638.44      656.99    274.98 o
 -15   1   5    20738.83    20379.63    816.07 o
 -13   1   5       93.02       28.60    183.82 o
 -11   1   5     5183.93     5471.69    497.06 o
  -9   1   5    30215.68    30434.10   1399.70 o
  -7   1   5     7652.90     7661.08    413.76 o
  -5   1   5    54815.56    55023.87    948.06 o
  -3   1   5       25.95       45.52     53.56 o
  -1   1   5      312.57      226.29     81.93 o
   1   1   5    63960.48    58217.66    958.80 o
   3   1   5     7524.85     9063.07    232.22 o
   5   1   5    22503.69    21765.42   1458.42 o
   7   1   5     3376.44     3196.53    341.39 o
   9   1   5      329.90       20.82    669.12 o
  11   1   5    17693.48    22556.43   3345.62 o
  13   1   5      385.48      411.07    397.85 o
  15   1   5     2681.55     3441.21    677.32 o
 -18   2   5    12570.48    11781.85    769.81 o
 -16   2   5      176.47      627.55    249.08 o
 -14   2   5      628.53     1091.59    232.84 o
 -12   2   5    23311.60    25436.35    726.40 o
 -10   2   5      531.70      664.87     95.59 o
  -8   2   5    11901.80    13422.42   1006.42 o
  -6   2   5    25841.12    26714.44    545.29 o
  -4   2   5    17067.38    17135.26    289.56 o
  -2   2   5   119830.87   115738.04   1575.86 o
   0   2   5    15997.77    17907.13    295.38 o
   2   2   5    23512.85    22030.29    807.05 o
   4   2   5    12762.03    12467.77    336.20 o
   6   2   5     1243.02     1314.87    132.25 o
   8   2   5    17864.11    20057.35   1264.51 o
  10   2   5      496.04       58.42    328.90 o
  12   2   5      122.00     -140.68    406.94 o
  14   2   5     9871.15     6874.15   1317.77 o
 -19   3   5     4027.32     4569.16    491.60 o
 -17   3   5      187.35      -27.31    318.62 o
 -15   3   5    19250.83    21148.33   1138.00 o
 -13   3   5      163.47      175.30    150.91 o
 -11   3   5     3418.97     3419.49    312.71 o
  -9   3   5    34799.16    35121.80   1244.03 o
  -7   3   5    13091.12    13586.75    332.69 o
  -5   3   5    59754.95    60152.32   1489.64 o
  -3   3   5      990.40      775.43     58.88 o
  -1   3   5       66.14      101.05     69.64 o
   1   3   5    50412.78    48565.29   1021.44 o
   3   3   5    10691.17    10414.46    249.41 o
   5   3   5    31813.02    31261.21   1067.28 o
   7   3   5     2881.69     2735.67    617.23 o
   9   3   5      415.53      -19.90    488.87 o
  11   3   5    16684.70    16830.55    970.42 o
  13   3   5      391.82     -346.08    531.20 o
 -18   4   5     4852.70     5062.90    454.95 o
 -16   4   5     4662.92     3518.14    868.50 o
 -14   4   5      716.98      812.11    176.16 o
 -12   4   5    38621.46    41086.77   1464.84 o
 -10   4   5     9236.39     8901.31    391.92 o
  -8   4   5    33471.75    33025.41    889.72 o
  -6   4   5     3835.54     4143.50    212.48 o
  -4   4   5       55.17      187.31    107.88 o
  -2   4   5    45329.47    44380.96   1914.52 o
   0   4   5      453.46      614.34     70.26 o
   2   4   5     1895.92     1686.29    158.36 o
   4   4   5    33631.49    31153.90   1077.43 o
   6   4   5     7402.05     7416.34   1377.85 o
   8   4   5    34318.82    39157.92   1675.92 o
  10   4   5      676.97     1198.51    319.40 o
  12   4   5     2391.70     2454.93    546.22 o
  14   4   5     3176.68     3313.74    599.61 o
 -17   5   5       18.78      100.24    396.01 o
 -15   5   5    16638.41    16637.01   1234.47 o
 -13   5   5       13.63      178.95    490.24 o
 -11   5   5     2983.69     2343.30    240.34 o
  -9   5   5    17420.80    17962.58    663.66 o
  -7   5   5     2249.30     2577.69    157.97 o
  -5   5   5    42035.36    36277.80   5403.52 o
  -3   5   5      808.17      752.06     64.94 o
  -1   5   5      395.57      300.42     68.51 o
   1   5   5    34090.41    33893.20   1278.16 o
   3   5   5     3908.81     3726.56    202.69 o
   5   5   5    17816.56    19134.18    775.36 o
   7   5   5     4120.12     4254.59    749.69 o
   9   5   5       15.32      317.95    333.36 o
  11   5   5    11843.75    12306.44    985.93 o
  13   5   5      358.17      709.80    423.32 o
 -18   6   5     9253.43     8574.20    837.09 o
 -16   6   5      129.63      674.36    352.31 o
 -14   6   5     2889.83     2946.60    491.60 o
 -12   6   5    10109.10    10771.54    584.46 o
 -10   6   5      142.40      136.56    163.87 o
  -8   6   5     7687.46     8471.93    303.15 o
  -6   6   5    20810.21    20956.21    563.73 o
  -4   6   5     3896.41     3601.73    447.90 o
  -2   6   5    53579.86    53597.20   1186.67 o
   0   6   5     4188.96     3577.77    160.83 o
   2   6   5    15890.71    16761.02    730.57 o
   4   6   5     5613.66     5767.30    566.71 o
   6   6   5       70.51      491.60    352.31 o
   8   6   5    12094.25    12416.22    650.26 o
  10   6   5     1311.55     1441.17    383.72 o
  12   6   5       17.84      650.88    488.87 o
 -17   7   5       48.68      607.22    383.93 o
 -15   7   5    13588.50    14797.73   1272.70 o
 -13   7   5        1.64      300.42    245.80 o
 -11   7   5     3103.96     3637.85    300.42 o
  -9   7   5    15603.28    14955.61   1051.48 o
  -7   7   5     2190.53     2343.30    161.14 o
  -5   7   5    33915.47    33601.70    794.76 o
  -3   7   5      316.14      356.75     77.25 o
  -1   7   5      443.52      300.42    177.52 o
   1   7   5    32599.95    33252.53    891.26 o
   3   7   5     3181.10     3440.22    240.45 o
   5   7   5    13881.66    13412.50    605.35 o
   7   7   5     3248.66     3598.94    357.21 o
   9   7   5       20.96     -100.62    288.91 o
  11   7   5    10348.58    11235.19    655.62 o
  13   7   5      172.66     -543.06    365.96 o
 -16   8   5     2376.18     2290.68    587.19 o
 -14   8   5      541.71     1332.79    303.15 o
 -12   8   5    32160.45    30397.37   1614.09 o
 -10   8   5     6433.15     5956.57    406.94 o
  -8   8   5    25468.61    24596.47   1089.72 o
  -6   8   5     2247.90     2728.39    191.18 o
  -4   8   5      197.41      220.12     95.58 o
  -2   8   5    32448.37    31488.29   1627.75 o
   0   8   5       97.94      204.07    123.66 o
   2   8   5     2215.46     2252.52    221.70 o
   4   8   5    24176.83    28250.53   1007.78 o
   6   8   5     7217.76     6570.35    505.26 o
   8   8   5    24905.63    26497.33   1881.74 o
  10   8   5      434.80      379.24    337.55 o
  12   8   5     1817.36     1755.15    416.80 o
 -15   9   5    13726.34    12778.91   1717.87 o
 -13   9   5      234.41      136.56    221.22 o
 -11   9   5     3167.67     3028.81    308.62 o
  -9   9   5    24189.71    26445.44   1182.58 o
  -7   9   5     9923.83    10061.45    398.74 o
  -5   9   5    35202.18    35930.62   1127.95 o
  -3   9   5      174.11      160.65    156.62 o
  -1   9   5       40.17      -31.45    126.37 o
   1   9   5    37720.41    39761.85   2156.22 o
   3   9   5     7190.59     7536.15    494.33 o
   5   9   5    19088.57    18498.43   1585.42 o
   7   9   5     1549.39     1748.83    327.30 o
   9   9   5      646.94      562.79    366.03 o
  11   9   5    13279.37    12246.58   1068.08 o
 -14  10   5       86.58      -81.93    273.11 o
 -12  10   5    16133.94    17260.68   1127.95 o
 -10  10   5      527.24      734.67    294.96 o
  -8  10   5     7506.82     7903.86    499.80 o
  -6  10   5    12450.29    12224.49    510.72 o
  -4  10   5    11286.75    10364.60    404.21 o
  -2  10   5    66169.87    66809.32   2050.13 o
   0  10   5     9005.58     8698.08    337.36 o
   2  10   5    12937.12    13402.14    403.58 o
   4  10   5     8214.05     7955.60    365.87 o
   6  10   5     1624.60     1643.31    355.05 o
   8  10   5    11101.97    12148.00    871.23 o
  10  10   5      141.99      171.86    379.89 o
 -13  11   5       38.15     -245.80    327.73 o
 -11  11   5     1856.60     1286.36    297.69 o
  -9  11   5    16518.86    16829.16   1157.99 o
  -7  11   5     4979.97     4932.40    303.15 o
  -5  11   5    26312.57    26658.46    972.28 o
  -3  11   5       24.96      -55.27    271.75 o
  -1  11   5       56.65      406.21    340.02 o
   1  11   5    28909.42    29268.20   1375.12 o
   3  11   5     4487.10     3722.67    446.54 o
   5  11   5    12714.57    12002.41    596.11 o
   7  11   5     1211.97      445.06    778.37 o
   9  11   5      150.26      575.47    355.99 o
 -12  12   5    17233.43    15941.55   1084.25 o
 -10  12   5     3952.42     3678.82    379.63 o
  -8  12   5    15332.25    17216.98    868.50 o
  -6  12   5     1875.54     1114.30    275.84 o
  -4  12   5       36.42       81.93    191.18 o
  -2  12   5    14759.15    14727.22    607.01 o
   0  12   5       32.38        5.29    198.63 o
   2  12   5     1691.68     1840.07    199.04 o
   4  12   5    12577.30    13767.08   1301.38 o
   6  12   5     3872.25     4070.04    338.51 o
   8  12   5    15489.96    15275.41   1369.67 o
 -11  13   5     1638.80      904.00    327.73 o
  -9  13   5     6878.03     6718.56    513.45 o
  -7  13   5      775.23      630.89    297.69 o
  -5  13   5    15540.23    14914.65    726.48 o
  -3  13   5      191.80       54.62    218.49 o
  -1  13   5      187.84       50.04    218.45 o
   1  13   5    14378.27    14003.32   2163.05 o
   3  13   5     1307.25     1160.78    287.83 o
   5  13   5     6492.68     7055.06    544.52 o
   7  13   5     1870.13     1559.47    573.54 o
  -8  14   5     2958.98     3195.41    428.79 o
  -6  14   5     6812.28     6964.36    606.31 o
  -4  14   5     1473.55     1444.76    376.89 o
  -2  14   5    22699.47    22766.62   1196.23 o
   0  14   5     2210.57     2191.60    342.40 o
   2  14   5     4965.00     4932.40    420.85 o
   4  14   5     2932.41     3079.57    834.36 o
  -5  15   5    12770.78    11609.99    819.34 o
  -3  15   5      371.29       54.62    248.53 o
  -1  15   5       90.12      161.14    273.11 o
   1  15   5     9838.31     9541.50    774.32 o
 -18   0   6      694.71      406.94    434.25 o
 -16   0   6     3192.28     2728.39    415.13 o
 -14   0   6     8865.24     8051.34    562.61 o
 -12   0   6      941.51     1226.27    382.36 o
 -10   0   6    21618.45    23826.29    917.66 o
  -8   0   6     2813.29     3422.09    308.62 o
  -6   0   6     1080.87     1586.78    251.26 o
  -4   0   6    66197.75    65361.17   1605.90 o
  -2   0   6    29221.07    29823.83    628.16 o
   0   0   6    55375.16    58776.44   1201.69 o
   2   0   6     1050.46     1559.47    131.09 o
   4   0   6       14.84     -161.14    163.87 o
   6   0   6    17824.74    19732.34   1485.73 o
   8   0   6      522.77      330.47    385.09 o
  10   0   6     2688.98     2572.72    518.91 o
  12   0   6     5337.67     4702.99    701.90 o
 -17   1   6    10768.68    11226.81   1566.30 o
 -15   1   6     1623.43     1328.82    242.08 o
 -13   1   6    11880.11    12354.47    441.12 o
 -11   1   6     7045.33     7414.01    311.71 o
  -9   1   6     2502.74     2809.76    385.09 o
  -7   1   6    53280.18    55769.75   1082.95 o
  -5   1   6     5131.94     5566.92    139.01 o
  -3   1   6     8214.71     8216.82    169.95 o
  -1   1   6    22475.23    22015.79   1007.78 o
   1   1   6     6323.72     5379.47    316.81 o
   3   1   6    42538.54    45943.42   1818.93 o
   5   1   6      552.99      165.23    214.36 o
   7   1   6      738.72     1078.54    286.18 o
   9   1   6    12856.18    12097.27    746.96 o
  11   1   6     1630.72     2005.90    387.11 o
  13   1   6     6381.35     5675.77    750.98 o
 -18   2   6      337.56      122.99    517.55 o
 -16   2   6      487.48      142.71    270.70 o
 -14   2   6    16787.23    17546.29    741.93 o
 -12   2   6     6906.80     6857.67    342.76 o
 -10   2   6    44644.60    45666.25   1221.86 o
  -8   2   6      799.32      816.61     80.87 o
  -6   2   6     2763.22     2954.49    162.03 o
  -4   2   6    25347.78    25515.15    554.42 o
  -2   2   6     2277.99     2141.76     84.61 o
   0   2   6    15908.38    17126.28    562.61 o
   2   2   6     8745.99     8731.33    569.44 o
   4   2   6     3667.92     3759.06    461.56 o
   6   2   6    38820.16    39583.86   2258.64 o
   8   2   6     5453.90     5854.69    478.92 o
  10   2   6     8145.60     9170.61    570.25 o
  12   2   6     1431.99     2374.99    481.81 o
 -17   3   6    10386.46    11114.44    740.76 o
 -15   3   6      798.63      427.16    259.93 o
 -13   3   6     9225.51     9032.47    614.50 o
 -11   3   6     4971.83     4853.40    314.26 o
  -9   3   6      629.45      714.40    177.52 o
  -7   3   6    35861.37    35490.08    850.75 o
  -5   3   6     2380.23     2394.33    147.48 o
  -3   3   6    11171.18    10980.23    256.60 o
  -1   3   6    18644.70    20085.94    705.99 o
   1   3   6     6813.22     6821.69    190.78 o
   3   3   6    31685.77    30232.49   3256.86 o
   5   3   6        3.97     -227.81    197.12 o
   7   3   6     1113.06     1610.39    299.51 o
   9   3   6     9973.13    10544.23   1170.28 o
  11   3   6     1151.39     1028.77    418.63 o
 -18   4   6      198.08      245.80    385.09 o
 -16   4   6     5415.32     5119.64    533.93 o
 -14   4   6     4677.99     4029.42    822.07 o
 -12   4   6      218.17      300.08    244.44 o
 -10   4   6    13633.61    14418.63    446.39 o
  -8   4   6     2576.04     2461.79    353.68 o
  -6   4   6      370.18      322.87     92.45 o
  -4   4   6    52731.07    53086.08   1094.24 o
  -2   4   6    11389.93    10616.58    252.43 o
   0   4   6    32564.83    33598.57    667.76 o
   2   4   6       99.23      260.70    124.82 o
   4   4   6      341.58      226.58    149.55 o
   6   4   6    15309.23    17308.59   1280.90 o
   8   4   6       61.22       67.42    221.70 o
  10   4   6     1724.17     1626.38    639.08 o
  12   4   6     4363.56     4282.40    909.46 o
 -17   5   6     9361.19     8135.85    649.03 o
 -15   5   6      403.55      265.69    358.72 o
 -13   5   6     8879.36     9805.26    744.11 o
 -11   5   6     3713.59     3266.60    255.36 o
  -9   5   6     1427.42     1421.87    219.86 o
  -7   5   6    36179.84    37658.43   1397.80 o
  -5   5   6     1065.72      895.18     91.36 o
  -3   5   6     8183.76     8231.99    331.83 o
  -1   5   6    14316.30    15584.95    413.77 o
   1   5   6     3870.86     4254.87    209.90 o
   3   5   6    24839.30    25659.03    877.35 o
   5   5   6        7.81       -0.27    182.26 o
   7   5   6     1230.26     2430.25    598.12 o
   9   5   6     9588.17     9937.92   1600.44 o
  11   5   6      689.72     -191.85    403.17 o
 -16   6   6      454.79      292.13    318.05 o
 -14   6   6    16661.40    16162.10    724.14 o
 -12   6   6     6061.42     6200.09    408.37 o
 -10   6   6    29178.60    29628.83   1756.11 o
  -8   6   6      603.06      488.87    230.78 o
  -6   6   6     4337.33     4675.22    494.33 o
  -4   6   6    19457.04    20570.35    635.05 o
  -2   6   6     1745.13     1473.15    152.94 o
   0   6   6    10936.90    11783.79    326.44 o
   2   6   6     7667.52     7675.78    315.42 o
   4   6   6     2838.80     2960.74    245.04 o
   6   6   6    26123.70    26242.44   1284.83 o
   8   6   6     1827.34     2338.37    450.63 o
  10   6   6     6081.83     5721.46    643.18 o
 -15   7   6      880.52      271.71    503.89 o
 -13   7   6     9036.15     8089.98    808.41 o
 -11   7   6     3823.65     3429.32    656.83 o
  -9   7   6     1607.08     1862.36    231.54 o
  -7   7   6    34663.58    35968.47   1345.33 o
  -5   7   6     1915.22     1836.96    142.96 o
  -3   7   6     6486.58     6252.96    442.44 o
  -1   7   6    13654.44    14663.48    468.48 o
   1   7   6     3540.99     3636.36    335.93 o
   3   7   6    24749.22    25159.61   1476.17 o
   5   7   6      108.64      435.16    259.31 o
   7   7   6      810.97      902.59    318.37 o
   9   7   6     9237.63     9231.79    708.10 o
  11   7   6      922.57      879.59    396.69 o
 -16   8   6     2972.61     3307.39    647.28 o
 -14   8   6     4428.43     3959.41    513.47 o
 -12   8   6      354.89      873.96    439.71 o
 -10   8   6    13990.53    15058.20    748.11 o
  -8   8   6     1540.55     1843.61    207.30 o
  -6   8   6      631.22      618.43    503.89 o
  -4   8   6    40098.93    41789.98   1411.22 o
  -2   8   6    12505.56    13200.89    480.30 o
   0   8   6    30265.86    32076.49    850.98 o
   2   8   6      218.76      280.42    165.48 o
   4   8   6       44.79      225.25    182.71 o
   6   8   6    12698.27    12192.09    934.04 o
   8   8   6      344.45      212.10    355.05 o
  10   8   6     1676.16     1040.03    793.39 o
 -13   9   6     6251.02     6371.70    843.92 o
 -11   9   6     4581.79     4154.03    404.21 o
  -9   9   6      647.52      492.02    183.51 o
  -7   9   6    26186.59    25667.51   1212.28 o
  -5   9   6     3225.18     3250.03    300.42 o
  -3   9   6     6405.03     6043.91    688.24 o
  -1   9   6    13376.46    14231.69    783.83 o
   1   9   6     4758.14     4533.60    224.37 o
   3   9   6    25160.35    23593.47   4652.46 o
   5   9   6      164.32      180.12    223.15 o
   7   9   6      562.69      366.96    318.21 o
   9   9   6     6791.36     6510.49    657.16 o
 -12  10   6     3536.64     4771.27    660.93 o
 -10  10   6    25719.46    24235.96   1543.08 o
  -8  10   6      300.26      461.56    248.53 o
  -6  10   6      974.34      598.12    243.07 o
  -4  10   6    13677.97    12956.33   1569.03 o
  -2  10   6     1616.27     1720.34    491.60 o
   0  10   6     9814.33     9722.23    439.71 o
   2  10   6     4821.87     4831.53    260.52 o
   4  10   6     1972.37     1661.52    236.11 o
   6  10   6    22047.65    20675.71   2184.90 o
   8  10   6     3935.62     3295.47    502.48 o
 -11  11   6     2943.03     2425.23    357.78 o
  -9  11   6      632.69      598.12    300.42 o
  -7  11   6    21601.70    21534.88   1163.46 o
  -5  11   6     1725.08     1832.58    297.69 o
  -3  11   6     3758.24     2883.34    287.75 o
  -1  11   6     9885.78     9423.32   1635.94 o
   1  11   6     2761.85     2547.71    252.56 o
   3  11   6    18687.38    17863.35   1071.96 o
   5  11   6      107.66      234.56    236.78 o
   7  11   6      294.68      -91.29    255.16 o
 -10  12   6     7371.73     6136.83    543.49 o
  -8  12   6     1172.29     1168.92    305.89 o
  -6  12   6      147.06      161.14    297.69 o
  -4  12   6    23671.52    23419.36   1365.56 o
  -2  12   6     8002.73     7049.28   1073.33 o
   0  12   6    17455.34    17273.79    892.25 o
   2  12   6      390.47      806.11    426.05 o
   4  12   6        5.39      228.04    367.34 o
  -9  13   6      898.78     1059.67    409.67 o
  -7  13   6    17020.06    15198.68    977.74 o
  -5  13   6      748.53      846.65    548.96 o
  -3  13   6     3030.70     2955.07    376.89 o
  -1  13   6     6460.54     5888.97    483.30 o
   1  13   6     1753.05     1805.58    317.47 o
   3  13   6    11993.58    11252.78    803.08 o
  -4  14   6     7847.58     8381.81    786.56 o
  -2  14   6      469.87      193.91    412.40 o
   0  14   6     4077.63     2640.99    543.49 o
 -16   0   7     3945.19     4047.52    546.22 o
 -14   0   7     1981.42     1990.99    382.36 o
 -12   0   7    31597.25    34136.27   1649.60 o
 -10   0   7     5053.15     6033.04    436.98 o
  -8   0   7    12768.36    13923.25    622.70 o
  -6   0   7     7624.31     7442.30    456.10 o
  -4   0   7     2753.09     2903.18    213.03 o
  -2   0   7    21598.65    22269.55    690.97 o
   0   0   7      194.46       27.31    166.60 o
   2   0   7      221.04      193.91    163.87 o
   4   0   7    23995.02    21731.52   1411.99 o
   6   0   7     9296.00    11082.89    939.51 o
   8   0   7    16439.77    16318.44   1436.57 o
  10   0   7       42.61      330.47    491.60 o
 -17   1   7      800.41      178.81    348.96 o
 -15   1   7    10435.34    11697.00    604.86 o
 -13   1   7      168.34      550.29    220.36 o
 -11   1   7      307.96     -120.17    314.08 o
  -9   1   7    23275.15    25681.27    804.20 o
  -7   1   7     5501.99     5899.79    267.87 o
  -5   1   7    20740.07    21658.08   1511.68 o
  -3   1   7     1502.64     1501.19     95.59 o
  -1   1   7     1037.02     1238.65    105.61 o
   1   1   7    34351.77    34436.97    749.97 o
   3   1   7     3448.07     4148.87    329.10 o
   5   1   7     6732.76     6296.69    453.44 o
   7   1   7     3316.87     3483.42    406.73 o
   9   1   7      888.20      475.36    335.61 o
 -16   2   7      538.12      904.00    406.94 o
 -14   2   7       39.61      336.73    259.93 o
 -12   2   7    12247.85    12656.42    689.61 o
 -10   2   7       28.60      133.32    197.23 o
  -8   2   7     2167.08     2624.61    240.82 o
  -6   2   7    19238.50    20599.33    593.19 o
  -4   2   7    10387.02    10410.42    291.93 o
  -2   2   7    45173.41    45137.14   1155.26 o
   0   2   7     2597.79     2648.65    188.45 o
   2   2   7     4006.58     4320.34    229.03 o
   4   2   7     8657.96     6166.06   1294.55 o
   6   2   7      699.18      957.52    480.68 o
   8   2   7     5353.29     4758.97   1007.78 o
  10   2   7     1031.38     1403.45    452.72 o
 -17   3   7      347.11     -379.63    379.63 o
 -15   3   7    10924.39    11351.80    905.57 o
 -13   3   7        5.63     -379.94    253.29 o
 -11   3   7      483.14      239.97    286.77 o
  -9   3   7    19971.84    21540.76    849.63 o
  -7   3   7     4741.90     5158.81    301.83 o
  -5   3   7    17920.55    18323.86   1675.54 o
  -3   3   7     2661.02     2179.80    117.44 o
  -1   3   7      305.96      523.60     94.63 o
   1   3   7    22156.63    22535.39    558.63 o
   3   3   7     2426.00     2625.42    411.03 o
   5   3   7     6426.63     5722.93    853.48 o
   7   3   7     4075.42     3700.70    397.47 o
   9   3   7      797.79      882.93    363.76 o
 -16   4   7     4558.07     3659.85    453.07 o
 -14   4   7     1742.93     1585.02    383.72 o
 -12   4   7    25951.05    29292.65   1352.97 o
 -10   4   7     5143.28     5049.52    325.98 o
  -8   4   7    11846.66    13077.66    598.46 o
  -6   4   7     4886.90     5178.73    243.83 o
  -4   4   7      606.19      604.91    176.16 o
  -2   4   7    20009.00    20034.53    819.34 o
   0   4   7      132.20      190.73    116.83 o
   2   4   7       79.41      288.13    135.18 o
   4   4   7    20728.48    20294.36    777.34 o
   6   4   7     4622.23     4653.63    417.13 o
   8   4   7    12619.05    11329.02    759.38 o
  10   4   7        2.51      181.98    383.72 o
 -15   5   7    12292.45    12897.72    832.43 o
 -13   5   7       41.65       -0.29    288.13 o
 -11   5   7       47.31     -265.03    312.71 o
  -9   5   7    19496.68    22423.56   1543.08 o
  -7   5   7     5790.96     6372.57    298.33 o
  -5   5   7    21992.80    22603.11    796.94 o
  -3   5   7     2012.93     1923.85    146.19 o
  -1   5   7     1158.60     1211.82    137.11 o
   1   5   7    26777.60    25835.56   1121.12 o
   3   5   7     3780.29     3713.38    340.02 o
   5   5   7     6003.85     6476.97    507.99 o
   7   5   7     3995.13     4498.48    596.75 o
   9   5   7      674.42      470.31    366.22 o
 -14   6   7        6.19      381.49    382.36 o
 -12   6   7    13166.50    14027.12   1203.06 o
 -10   6   7      666.97      371.38    248.59 o
  -8   6   7     1514.06     1681.91    397.38 o
  -6   6   7    22842.32    22414.36   1044.65 o
  -4   6   7    11853.10    13107.39    662.57 o
  -2   6   7    42599.73    45413.61   2834.90 o
   0   6   7     3511.28     3664.31    468.39 o
   2   6   7     3519.46     3518.34    205.90 o
   4   6   7     7959.64     7882.26   1171.65 o
   6   6   7     1512.37     2124.81    488.87 o
   8   6   7     6988.52     6868.77    520.43 o
 -15   7   7     9189.87     7499.66    887.61 o
 -13   7   7      148.68      309.23    287.83 o
 -11   7   7       40.48     -285.25    423.32 o
  -9   7   7    18100.64    17505.75   1224.91 o
  -7   7   7     5274.48     4391.64    327.73 o
  -5   7   7    18368.24    19465.88   1042.83 o
  -3   7   7     1368.15     1208.89    304.52 o
  -1   7   7     1076.17      931.57    148.18 o
   1   7   7    26044.50    26694.98    830.18 o
   3   7   7     3568.19     3646.55    252.39 o
   5   7   7     5506.72     6209.58   1066.50 o
   7   7   7     2879.65     2780.28    576.27 o
 -14   8   7     1325.39     1310.94    491.60 o
 -12   8   7    19900.15    20428.17   1232.51 o
 -10   8   7     2796.93     3758.02    609.04 o
  -8   8   7     8548.19     8564.79    581.73 o
  -6   8   7     3585.14     3820.84    346.85 o
  -4   8   7      882.24      941.55    278.21 o
  -2   8   7    14517.87    15610.35    724.82 o
   0   8   7      162.50      135.19    154.50 o
   2   8   7       18.38      -15.09    171.90 o
   4   8   7    15402.70    13882.12    706.97 o
   6   8   7     4296.51     4222.50   1459.78 o
 -11   9   7      679.78      330.47    521.64 o
  -9   9   7    12610.10    13573.67   1387.41 o
  -7   9   7     2437.14     2728.39    327.73 o
  -5   9   7     9489.42    10531.20    644.54 o
  -3   9   7     1328.60      762.90    340.02 o
  -1   9   7      110.62       28.79    173.65 o
   1   9   7    15004.01    14875.25    609.47 o
   3   9   7     1158.65     1315.68    207.86 o
   5   9   7     3912.08     3613.35    355.05 o
 -10  10   7       71.22     -300.42    464.29 o
  -8  10   7     1429.91     1310.94    357.78 o
  -6  10   7     8818.09     8843.37    622.70 o
  -4  10   7     4774.09     4172.54    428.52 o
  -2  10   7    22050.01    24615.35   1355.81 o
   0  10   7      942.02     1755.39    669.12 o
   2  10   7     2405.09     2075.75    258.24 o
   4  10   7     4700.35     4047.90   1032.36 o
  -7  11   7     2198.92     1859.89    327.73 o
  -5  11   7     9229.93     9029.08    721.02 o
  -3  11   7      779.82      263.42    287.83 o
  -1  11   7      287.35      619.68    365.40 o
   1  11   7    14363.18    12663.58   2523.55 o
   3  11   7     1242.83      925.85    233.30 o
  -6  12   7     3425.71     2264.10    439.71 o
  -4  12   7      874.35      655.47    379.63 o
  -2  12   7     9314.94     8167.78    707.84 o
   0  12   7       37.79      -27.31    415.13 o
 -14   0   8     3642.26     4132.19    510.72 o
 -12   0   8       79.53      300.42    355.05 o
 -10   0   8     5277.15     4347.94    436.98 o
  -8   0   8     3503.24     3176.29    355.05 o
  -6   0   8     1143.48     1037.83    275.84 o
  -4   0   8    24250.46    25486.81   1319.13 o
  -2   0   8     6431.00     6612.04    376.89 o
   0   0   8    11714.40    12442.98    554.42 o
   2   0   8     1776.50     1444.76    213.03 o
   4   0   8       66.70     -161.14    461.56 o
   6   0   8     5125.38     6292.50    655.47 o
   8   0   8       19.09      161.14    516.18 o
 -15   1   8      440.63      498.96    357.92 o
 -13   1   8     3402.37     3162.26    379.10 o
 -11   1   8     5113.64     5593.12    569.44 o
  -9   1   8     1391.87     1436.75    259.46 o
  -7   1   8    18227.18    19170.95    637.25 o
  -5   1   8      300.06     -216.04    217.12 o
  -3   1   8      801.94      435.61    162.50 o
  -1   1   8    11354.66    11814.09    366.68 o
   1   1   8     2316.30     1921.11    233.51 o
   3   1   8    11587.36    12495.66    558.06 o
   5   1   8      103.18       13.66    272.30 o
   7   1   8        3.42      218.57    336.66 o
 -14   2   8    13033.60    13156.68    867.88 o
 -12   2   8     5350.21     6142.17   1817.56 o
 -10   2   8    18602.92    19917.74   1011.88 o
  -8   2   8       38.63     -562.27    423.32 o
  -6   2   8       18.62     -221.08    204.02 o
  -4   2   8    14494.94    15213.14    731.58 o
  -2   2   8      970.05      936.08    165.23 o
   0   2   8     3294.06     3902.23    189.14 o
   2   2   8     7333.00     7708.91    835.72 o
   4   2   8     3663.41     3982.23    400.27 o
   6   2   8    16153.56    15158.81   1119.10 o
 -15   3   8      691.01      823.55    391.19 o
 -13   3   8     2533.70     2669.99    790.66 o
 -11   3   8     7002.74     7230.93    872.59 o
  -9   3   8     3777.32     4169.12    669.12 o
  -7   3   8    23765.20    25788.63   1128.87 o
  -5   3   8     1052.88     1177.68    409.67 o
  -3   3   8     1144.80     1262.66    230.07 o
  -1   3   8    16410.70    18008.36    641.95 o
   1   3   8     6697.96     6718.67    268.44 o
   3   3   8    13403.77    13872.45   1071.96 o
   5   3   8      121.30      -24.82    335.37 o
   7   3   8        4.16     -391.86    505.26 o
 -14   4   8     6842.25     6665.24    695.10 o
 -12   4   8     1594.32     1350.03    423.32 o
 -10   4   8     7251.88     7793.83    588.56 o
  -8   4   8     3322.42     3265.59    359.72 o
  -6   4   8     3975.15     4035.59    416.50 o
  -4   4   8    38667.78    40588.58   2138.61 o
  -2   4   8     9775.99    10133.93    367.39 o
   0   4   8    12631.82    13637.68    613.14 o
   2   4   8     1064.93     1330.86    207.57 o
   4   4   8      718.62      373.42    236.87 o
   6   4   8     9865.21     8870.51   1499.38 o
 -13   5   8     2965.50     2242.10    369.25 o
 -11   5   8     5362.79     5020.39    442.47 o
  -9   5   8     4227.11     4229.89    371.34 o
  -7   5   8    22481.64    25098.84   1289.74 o
  -5   5   8      552.80      973.87    359.19 o
  -3   5   8      940.45     1217.21    382.36 o
  -1   5   8    13990.57    13234.30    551.69 o
   1   5   8     6003.73     5401.95    285.45 o
   3   5   8    13034.80    12903.01    549.22 o
   5   5   8       21.17     -172.56    209.81 o
 -12   6   8     4432.86     3964.29    411.51 o
 -10   6   8    13498.56    13900.28    936.20 o
  -8   6   8       16.88      -72.96    446.88 o
  -6   6   8      134.33     -248.63    286.97 o
  -4   6   8    14006.33    14616.90    869.78 o
  -2   6   8     1390.78     1318.65    359.14 o
   0   6   8     2828.29     2409.74    198.15 o
   2   6   8     6672.46     6170.91    328.75 o
   4   6   8     4052.94     3564.93    398.74 o
 -11   7   8     3881.08     3979.59    761.98 o
  -9   7   8     1965.43     2278.38    450.78 o
  -7   7   8    15663.16    17029.49   1513.04 o
  -5   7   8      236.83      330.81    421.96 o
  -3   7   8      679.95      593.14    230.78 o
  -1   7   8    10053.77     9260.50    752.42 o
   1   7   8     2986.73     2952.99    236.14 o
   3   7   8     9567.15     8240.82    417.92 o
   5   7   8       54.47      330.47    330.47 o
 -10   8   8     4745.02     4128.13    551.29 o
  -8   8   8     2569.70     1979.18    486.78 o
  -6   8   8     1820.69     1933.63    524.38 o
  -4   8   8    20857.00    20281.77   2632.80 o
  -2   8   8     4877.41     4054.64    535.30 o
   0   8   8     8453.75     7395.93    626.79 o
   2   8   8      973.98      597.37    208.56 o
  -7   9   8    12580.21    13344.25   1450.22 o
  -5   9   8      516.31      543.49    677.32 o
  -3   9   8      632.87      831.38    330.22 o
  -1   9   8     8796.05     8751.94   1477.54 o
   1   9   8     2347.54     1864.75    265.59 o
  -4  10   8     7252.97     7898.15    676.54 o
  -2  10   8      436.49      538.51    306.39 o
 -12   0   9    15496.52    15608.35   1982.79 o
 -10   0   9     1668.69     2507.17    431.52 o
  -8   0   9     2912.64     3083.43    494.33 o
  -6   0   9     4769.35     5049.84    494.33 o
  -4   0   9     1178.20     1007.78    376.89 o
  -2   0   9     5440.92     5262.87    671.86 o
   0   0   9      910.75     1037.83    660.93 o
   2   0   9      257.20     1310.94    548.96 o
 -11   1   9       85.79      -79.13    250.78 o
  -9   1   9    12727.58    12920.87    596.59 o
  -7   1   9     2444.66     1993.79    272.98 o
  -5   1   9     5442.92     5363.39    348.07 o
  -3   1   9     2223.89     1731.01    315.22 o
  -1   1   9     1632.32     1076.21    241.67 o
   1   1   9    12620.61    11850.34    771.75 o
   3   1   9      538.55      371.14    368.10 o
 -12   2   9     6613.97     5955.39    770.18 o
 -10   2   9       31.69      148.90    274.26 o
  -8   2   9       27.99      -42.78    219.07 o
  -6   2   9    14158.65    15063.87   1121.12 o
  -4   2   9     8116.66     7762.21    686.29 o
  -2   2   9    18221.60    18668.44    891.81 o
   0   2   9      374.23      364.50    227.71 o
   2   2   9      217.37      195.62    407.46 o
 -11   3   9      288.51     -286.92    423.32 o
  -9   3   9    14199.43    16847.48   1899.49 o
  -7   3   9     3385.72     3093.41    413.72 o
  -5   3   9     5399.97     5236.61    742.86 o
  -3   3   9     3261.25     2612.91    423.32 o
  -1   3   9     2094.11     2054.85    263.55 o
   1   3   9    13570.27    12345.39    873.96 o
   3   3   9     1584.35     1859.41    329.10 o
 -10   4   9     1741.88     1412.37    458.40 o
  -8   4   9     2039.36     2565.20    408.82 o
  -6   4   9     5513.92     5899.94    710.09 o
  -4   4   9     1816.32     2108.45    378.34 o
  -2   4   9     8692.93     8475.03    494.28 o
   0   4   9      401.59      446.64    226.88 o
   2   4   9      953.16     1090.66    423.32 o
  -9   5   9    10918.61    11542.84   1038.23 o
  -7   5   9     2653.61     1614.32    430.97 o
  -5   5   9     5638.63     4821.37    966.82 o
  -3   5   9     2837.33     2584.61    460.87 o
  -1   5   9     2013.20     2253.81    396.01 o
   1   5   9    11986.71    10350.84    641.13 o
  -8   6   9       11.30      -89.09    585.83 o
  -6   6   9    12782.04    12668.66    956.16 o
  -4   6   9     5666.82     5093.55    501.86 o
  -2   6   9    13977.08    12797.28   1068.34 o
   0   6   9      311.71      359.61    288.01 o
  -5   7   9     4664.97     4110.42    493.28 o
  -3   7   9     2051.13     1804.99    483.06 o
 
